# Supplementary material for: Genomic identification and evolutionary analysis of chemosensory receptor gene families in two Phthorimaea pest species: insights into chemical ecology and host adaptation
Source: BMC Genomics. 2024 May 18;25:493. doi: 10.1186/s12864-024-10428-6 (PMC11102633; doi:10.1186/s12864-024-10428-6)
Supplement: Supplementary file 2 — Additional file 2: Table S2. The detail of identification of chemosensory receptor genes. [file 12864_2024_10428_MOESM2_ESM.xlsx]

## Sheet: PopeOR
Gene_ID	Reverse & Forward	chromosome	Start_number	End_number	CDS_Length	Exon_number	Inteveral_Length	Full	CDS_length/aa	TMD
PopeOR01	+	chr01	8596319	8616841	1236	5	113/ 91/ 15223/ 3864	Partial	411	6
PopeOR02	-	chr02	2540989	2544333	1272	9	331/ 200/ 85/ 93/ 511/ 447/ 325/ 89	Full_Length	423	6
PopeOR03	+	chr02	16000976	16003604	1410	5	498/ 80/ 184/ 461	Full_Length	469	6
PopeOR04	+	chr02	16006157	16007970	1188	5	73/ 168/ 308/ 81	Full_Length	395	6
PopeOR05	-	chr02	16066626	16068730	1179	5	258/ 349/ 212/ 111	Full_Length	392	6
PopeOR06	+	chr03	13588517	13591984	1230	7	308/ 100/ 557/ 668/ 303/ 308	Full_Length	409	6
PopeOR07	+	chr04	16905413	16909296	1221	10	128/ 215/ 83/ 825/ 303/ 118/ 454/ 276/ 270	Full_Length	406	6
PopeOR08	+	chr04	16910367	16916763	1215	10	142/ 139/ 646/ 987/ 2245/ 154/ 81/ 612/ 185	Full_Length	404	6
PopeOR09	-	chr04	17444076	17447995	1248	9	83/ 259/ 378/ 499/ 340/ 596/ 243/ 282	Full_Length	415	6
PopeOR10	-	chr06	4939522	4946300	1287	5	3618/ 852/ 422/ 604	Partial	428	6
PopeOR11	-	chr06	4953972	4960180	1389	6	305/ 3802/ 396/ 214/ 108	Full_Length	462	6
PopeOR12	-	chr06	4967251	4972570	1266	6	566/ 1305/ 1998/ 176/ 14	Partial	421	6
PopeOR13	+	chr06	5037130	5039979	1260	5	144/ 480/ 160/ 810	Full_Length	419	6
PopeOR14	-	chr06	8731258	8745399	1248	4	5315/ 6163/ 1419	Full_Length	415	6
PopeOR15	-	chr06	8746477	8753071	1236	5	3448/ 196/ 594/ 1125	Full_Length	411	6
PopeOR16	-	chr06	9758969	9761197	1272	5	266/ 103/ 437/ 155	Partial	423	6
PopeOR17	-	chr06	19133779	19141516	1203	5	670/ 539/ 111/ 5219	Full_Length	400	6
PopeOR18	+	chr06	20010115	20014785	1221	9	423/ 126/ 546/ 335/ 612/ 438/ 476/ 502	Full_Length	406	6
PopeOR19	+	chr06	20062072	20077634	1263	8	676/ 385/ 9809/ 1594/ 262/ 1386/ 195	Full_Length	420	6
PopeOR20	-	chr06	20094532	20098353	1167	9	195/ 234/ 102/ 753/ 705/ 414/ 161/ 99	Full_Length	388	6
PopeOR21	+	chr06	20106629	20112890	1224	9	1786/ 251/ 434/ 411/ 1300/ 260/ 398/ 206	Full_Length	407	6
PopeOR22	+	chr06	20123038	20126990	1269	8	465/ 195/ 614/ 330/ 329/ 296/ 462	Full_Length	422	6
PopeOR23	+	chr07	5024684	5031191	969	8	2061/ 214/ 450/ 857/ 534/ 1075/ 355	Full_Length	322	5
PopeOR24	+	chr07	25140481	25144378	1182	6	104/ 94/ 303/ 1634/ 586	Full_Length	393	6
PopeOR25	+	chr07	25145351	25148749	1281	6	951/ 437/ 89/ 264/ 382	Full_Length	426	6
PopeOR26	+	chr08	4688852	4700603	1299	7	202/ 314/ 3569/ 3565/ 1166/ 1643	Full_Length	432	8
PopeOR27	+	chr08	4703239	4707639	1455	9	34/ 24/ 1048/ 246/ 98/ 373/ 679/ 452	Full_Length	484	8
PopeOR28	+	chr08	4709271	4718375	1281	8	746/ 528/ 394/ 129/ 131/ 5446/ 457	Partial	426	6
PopeOR29	-	chr09	13684703	13710579	1206	5	597/ 4178/ 611/ 19289	Full_Length	401	6
PopeOR30	-	chr09	21089234	21102963	1440	10	736/ 516/ 905/ 318/ 1938/ 811/ 5178/ 1803/ 94	Full_Length	479	6
PopeOR31	-	chr09	21247007	21248902	1194	5	93/ 404/ 111/ 98	Full_Length	397	6
PopeOR32	+	chr10	12124	23911	1200	5	8142/ 94/ 83/ 2273	Full_Length	399	6
PopeOR33	+	chr10	35941	39338	1176	4	1514/ 240/ 471	Partial	391	0
PopeOR34	+	chr10	986331	992559	1224	8	691/ 550/ 492/ 451/ 648/ 866/ 1314	Full_Length	407	6
PopeOR35	+	chr10	3931287	3960427	1392	6	5619/ 4729/ 5070/ 4540/ 7796	Full_Length	463	6
PopeOR36	+	chr10	7291101	7292959	1101	3	266/ 494	Full_Length	366	6
PopeOR37	-	chr10	11333201	11335302	1194	5	396/ 345/ 84/ 87	Full_Length	397	6
PopeOR38	-	chr10	11595093	11598257	1311	5	632/ 284/ 449/ 493	Full_Length	436	6
PopeOR39	-	chr10	16067900	16072235	1341	6	330/ 134/ 1106/ 84/ 1346	Partial	446	6
PopeOR40	+	chr10	18544484	18547640	630	5	702/ 873/ 669/ 287	Full_Length	209	3
PopeOR41	+	chr10	18572764	18576926	1197	7	164/ 216/ 507/ 1483/ 266/ 336	Full_Length	398	6
PopeOR42	+	chr10	20744943	20750843	945	7	308/ 698/ 950/ 844/ 1779/ 383	Partial	314	4
PopeOR43	+	chr10	20756331	20791762	1251	9	1369/ 27084/ 283/ 412/ 1041/ 2372/ 1123/ 505	Full_Length	416	6
PopeOR44	+	chr10	20793837	20799683	1227	9	1465/ 525/ 309/ 223/ 82/ 448/ 1222/ 354	Full_Length	408	6
PopeOR45	-	chr10	23225952	23232259	1194	7	660/ 2211/ 404/ 219/ 355/ 1271	Full_Length	397	6
PopeOR46	+	chr10	24760786	24768228	1374	8	83/ 184/ 388/ 293/ 209/ 4593/ 326	Full_Length	457	6
PopeOR47	-	chr12	3124263	3132345	1143	5	631/ 1368/ 1735/ 3210	Full_Length	380	6
PopeOR48	-	chr12	16622916	16624607	1164	4	73/ 194/ 264	Full_Length	387	6
PopeOR49	+	chr14	1382653	1392932	1308	11	319/ 178/ 660/ 490/ 548/ 2580/ 1994/ 435/ 410/ 1368	Full_Length	435	6
PopeOR50	+	chr15	971971	975936	1251	5	1228/ 484/ 460/ 547	Full_Length	416	6
PopeOR51	+	chr15	986027	990221	1251	5	272/ 340/ 650/ 1686	Full_Length	416	6
PopeOR52	-	chr15	4129612	4133804	1089	6	1688/ 650/ 340/ 272/ 159	Full_Length	362	6
PopeOR53	-	chr15	4140973	4146044	1284	5	550/ 614/ 793/ 1835	Partial	427	4
PopeOR54	+	chr15	15251604	15254902	1392	4	205/ 1527/ 178	Full_Length	463	6
PopeOR55	+	chr16	16147891	16151637	1296	8	932/ 3/ 286/ 88/ 692/ 302/ 155	Full_Length	431	6
PopeOR56	+	chr16	16157554	16159821	1107	5	93/ 671/ 246/ 155	Partial	368	4
PopeOR57	+	chr16	16160811	16167346	1302	7	552/ 3730/ 94/ 157/ 552/ 155	Full_Length	433	6
PopeOR58	+	chr16	16675152	16677637	1197	5	86/ 689/ 212/ 306	Full_Length	398	6
PopeOR59	+	chr16	16682493	16685222	1401	5	688/ 190/ 237/ 218	Partial	466	6
PopeOR60	+	chr16	16686471	16689220	1209	7	90/ 631/ 60/ 241/ 339/ 186	Partial	402	5
PopeOR61	+	chr16	16690126	16696822	1269	6	101/ 340/ 168/ 4623/ 201	Partial	422	5
PopeOR62	+	chr16	16698110	16703243	1308	7	216/ 696/ 471/ 141/ 1866/ 442	Full_Length	435	6
PopeOR63	+	chr17	4583974	4591525	1119	10	81/ 1194/ 457/ 332/ 2141/ 437/ 598/ 532/ 670	Full_Length	372	6
PopeOR64	+	chr17	4592680	4598038	1080	8	1873/ 305/ 281/ 392/ 877/ 273/ 285	Full_Length	359	6
PopeOR65	+	chr17	18436876	18461753	1185	6	18283/ 609/ 4186/ 23/ 597	Full_Length	394	6
PopeOR66	-	chr18	1867562	1870162	1158	7	238/ 93/ 371/ 138/ 318/ 291	Full_Length	385	6
PopeOR67	+	chr18	5502020	5504963	1209	6	198/ 293/ 274/ 249/ 726	Full_Length	402	6
PopeOR68	-	chr18	5846394	5857965	1287	9	614/ 2000/ 3846/ 1420/ 608/ 605/ 897/ 303	Full_Length	428	6
PopeOR69	-	chr18	5975885	5987016	1197	6	198/ 382/ 988/ 350/ 8022	Full_Length	398	6
PopeOR70	+	chr18	9583577	9600670	1269	4	7950/ 5542/ 2336	Full_Length	422	6
PopeOR71	+	chr18	9879817	9883665	1200	7	382/ 306/ 241/ 425/ 401/ 900	Full_Length	399	6
PopeOR72	-	chr20	1242336	1328879	1353	8	875/ 392/ 732/ 759/ 81767/ 340/ 333	Full_Length	450	6
PopeOR73	+	chr20	1432612	1435759	1422	4	1077/ 316/ 336	Full_Length	473	6
PopeOR74	+	chr22	2953917	2956653	1236	7	161/ 126/ 257/ 221/ 208/ 534	Full_Length	411	6
PopeOR75	+	chr22	6273011	6275458	1203	5	409/ 238/ 312/ 290	Full_Length	400	6
PopeOR76	-	chr22	6304228	6308563	1314	6	159/ 307/ 423/ 166/ 1972	Full_Length	437	6
PopeOR77	+	chr22	14448609	14459987	1209	6	614/ 698/ 335/ 7966/ 562	Full_Length	402	6
PopeOR78	-	chr23	7929302	7933683	1257	6	1291/ 490/ 363/ 134/ 852	Full_Length	418	6
PopeOR79	-	chr23	7935316	7945367	1536	6	1332/ 514/ 5982/ 238/ 455	Full_Length	511	6
PopeOR80	+	chr23	7952556	7958325	1710	6	289/ 410/ 372/ 519/ 2475	Partial	569	5
PopeOR81	+	chr24	8810188	8818339	1347	5	2697/ 805/ 2499/ 808	Full_Length	448	6
PopeOR82	+	chr24	8822720	8862336	1260	5	5919/ 26008/ 754/ 5680	Full_Length	419	6
PopeOR83	+	chr24	11563763	11582698	1182	9	869/ 1913/ 8443/ 361/ 297/ 891/ 499/ 4489	Full_Length	393	6
PopeOR84	+	chr27	5325885	5339042	1203	5	7717/ 633/ 2363/ 1246	Full_Length	400	6
PopeOR85	+	chr28	5471303	5479235	1833	8	2719/ 94/ 744/ 422/ 271/ 1592/ 265	Full_Length	610	6
PopeOR86	+	chr28	9129537	9138571	1251	5	737/ 67/ 6635/ 349	Partial	416	6
PopeOR87	+	chr28	10751589	10763920	1410	11	704/ 30/ 490/ 664/ 615/ 524/ 547/ 1401/ 4599/ 1358	Partial	469	8
PopeOR88	+	chr28	10764523	10787477	1260	11	595/ 814/ 811/ 1211/ 1863/ 967/ 3673/ 1477/ 9418/ 876	Full_Length	419	6
PopeOR89	-	scaffold00260	149855	153462	1125	9	549/ 429/ 84/ 312/ 315/ 284/ 294/ 224	Full_Length	374	6
PopeOR90	+	scaffold00338	111476	113305	1194	5	95/ 115/ 343/ 87	Full_Length	397	6
PopeOR91	+	scaffold00338	210974	224426	1290	10	94/ 1928/ 4738/ 782/ 1483/ 325/ 2005/ 446/ 371	Partial	429	6
PopeOR92	+	scaffold00490	28866	47601	1074	7	9391/ 4334/ 802/ 874/ 313/ 1954	Partial	357	6
PopeORco	+	chr20	11338115	11349286	1320	11	770/ 363/ 129/ 287/ 279/ 154/ 1720/ 580/ 893/ 4687	Full_Length	439	7

## Sheet: PopeGR
Gene_ID	Reverse & Forward	chromosome	Start_number	End_number	CDS_Length	Exon_number	Inteveral_Length	Full	CDS_length/aa	TMD
PopeGR001	-	chr01	14893107	14896194	1461	4	1043/ 275/ 312	Full_Length	486	6
PopeGR002	+	chr01	17822235	17826564	1230	5	209/ 641/ 295/ 1959	Full_Length	409	7
PopeGR003	+	chr02	2384781	2395067	1065	4	398/ 4401/ 4426	Full_Length	354	7
PopeGR004	+	chr03	11924179	11936620	1065	4	393/ 197/ 10790	Full_Length	354	7
PopeGR005	-	chr03	17553263	17556008	1326	3	621/ 801	Full_Length	441	7
PopeGR006	-	chr03	17556443	17558624	1215	5	218/ 15/ 4/ 734	Full_Length	404	7
PopeGR007	-	chr03	17559373	17561654	1233	3	479/ 572	Full_Length	410	7
PopeGR008	+	chr03	17576360	17578661	1158	3	473/ 673	Full_Length	385	6
PopeGR009	+	chr03	17580219	17590725	1089	5	3169/ 3684/ 2387/ 182	Full_Length	362	7
PopeGR010	+	chr03	17591974	17599382	1173	3	5915/ 323	Full_Length	390	7
PopeGR011	-	chr03	17599984	17604112	1185	3	2669/ 277	Full_Length	394	7
PopeGR012	+	chr03	17605714	17607726	1149	3	392/ 474	Full_Length	382	7
PopeGR013	+	chr03	17608809	17610694	1191	3	228/ 469	Full_Length	396	7
PopeGR014	+	chr03	17613317	17619556	1281	3	3502/ 1459	Full_Length	426	7
PopeGR015	+	chr03	19292142	19294455	1092	4	299/ 507/ 419	Full_Length	363	7
PopeGR016	+	chr03	19294999	19297684	1104	4	240/ 602/ 743	Full_Length	367	7
PopeGR017	+	chr03	19298215	19302358	1251	4	741/ 2030/ 125	Full_Length	416	8
PopeGR018	+	chr03	19303190	19307177	1143	4	2344/ 258/ 246	Partial	380	7
PopeGR019	+	chr03	19307575	19309746	1065	3	602/ 507	Full_Length	354	7
PopeGR020	+	chr03	19309746	19313707	1083	3	741/ 2032	Full_Length	396	7
PopeGR021	+	chr03	19317932	19319505	1116	4	79/ 95/ 287	Full_Length	371	7
PopeGR022	-	chr03	19322187	19324934	1092	4	225/ 547/ 887	Full_Length	363	7
PopeGR023	-	chr03	19326053	19332268	1068	5	2740/ 547/ 912/ 953	Full_Length	355	7
PopeGR024	-	chr03	19333791	19336575	1092	4	218/ 551/ 927	Full_Length	363	7
PopeGR025	-	chr03	19337101	19343850	1224	5	294/ 325/ 4821/ 90	Full_Length	407	8
PopeGR026	+	chr04	11157573	11159465	924	5	155/ 297/ 177/ 344	Full_Length	307	5
PopeGR027	-	chr04	23238940	23242332	981	3	236/ 2178	Full_Length	326	4
PopeGR028	+	chr04	23398110	23411182	1194	5	4403/ 1092/ 6163/ 225	Full_Length	397	7
PopeGR029	-	chr06	9490403	9499493	852	2	8240	Full_Length	283	5
PopeGR030	-	chr06	9501818	9503392	723	2	853	Partial	240	3
PopeGR031	-	chr06	9506107	9510010	954	4	560/ 55/ 2338	Full_Length	317	7
PopeGR032	-	chr06	9584913	9591567	1116	4	4174/ 636/ 732	Full_Length	371	6
PopeGR033	-	chr06	11356708	11358822	1083	3	441/ 593	Full_Length	360	7
PopeGR034	-	chr06	11365007	11370882	966	4	4028/ 849/ 36	Full_Length	321	7
PopeGR035	+	chr06	12924310	12928541	1212	3	2212/ 810	Full_Length	403	7
PopeGR036	+	chr06	12936437	12941276	1128	3	3080/ 634	Full_Length	375	7
PopeGR037	+	chr06	12953647	12960450	1209	4	720/ 624/ 4254	Full_Length	402	7
PopeGR038	-	chr06	18365333	18369174	1029	4	1010/ 203/ 1603	Full_Length	342	7
PopeGR039	-	chr06	18372366	18374956	1029	4	723/ 534/ 308	Full_Length	342	7
PopeGR040	-	chr06	20573560	20574279	720	1		Full_Length	239	4
PopeGR041	+	chr07	2398831	2401787	1251	5	229/ 104/ 290/ 1087	Full_Length	416	7
PopeGR042	-	chr07	6583017	6594578	1728	7	7285/ 535/ 180/ 1513/ 250/ 77	Full_Length	575	6
PopeGR043	+	chr07	7604928	7608167	1071	4	622/ 868/ 682	Full_Length	356	7
PopeGR044	+	chr07	7618400	7625119	1059	4	457/ 4913/ 294	Full_Length	352	7
PopeGR045	+	chr07	7632927	7643168	1143	4	6040/ 1102/ 1960	Full_Length	380	7
PopeGR046	+	chr07	7645943	7653254	1062	4	1048/ 3351/ 1854	Full_Length	353	7
PopeGR047	+	chr07	7656654	7672328	1143	4	278/ 862/ 13395	Full_Length	380	7
PopeGR048	+	chr07	12457264	12458989	1201	4	74/ 131/ 323	Full_Length	399	7
PopeGR049	-	chr07	18227768	18229465	1206	4	231/ 174/ 90	Full_Length	401	7
PopeGR050	+	chr08	4606890	4613092	1437	6	96/ 437/ 2071/ 1825/ 342	Full_Length	478	7
PopeGR051	+	chr08	7807035	7814301	1062	3	5737/ 470	Full_Length	353	4
PopeGR052	+	chr08	8218185	8221346	1062	4	558/ 840/ 705	Full_Length	353	7
PopeGR053	+	chr08	11866359	11867042	684	1		Full_Length	227	4
PopeGR054	+	chr08	11868197	11868886	690	1		Full_Length	229	4
PopeGR055	+	chr08	11870010	11872389	939	2	1442	Full_Length	312	4
PopeGR056	-	chr08	13402519	13404232	1110	4	260/ 11/ 336	Full_Length	369	7
PopeGR057	-	chr08	13407149	13409220	1041	4	559/ 120/ 355	Full_Length	346	7
PopeGR058	-	chr08	13409484	13411225	1047	4	436/ 153/ 109	Full_Length	348	7
PopeGR059	+	chr09	7596889	7598654	1062	4	161/ 82/ 464	Full_Length	353	7
PopeGR060	-	chr09	11474821	11476811	1101	4	323/ 155/ 415	Full_Length	366	7
PopeGR061	-	chr09	12726192	12733009	909	2	5910	Full_Length	302	5
PopeGR062	-	chr09	15867880	15871360	1143	4	1607/ 494/ 240	Full_Length	380	7
PopeGR063	+	chr09	15874895	15875602	708	1		Full_Length	235	4
PopeGR064	+	chr09	15876167	15876913	747	1		Full_Length	248	4
PopeGR065	+	chr09	15877511	15878218	708	1		Full_Length	235	4
PopeGR066	+	chr09	15880600	15884889	1077	4	1689/ 736/ 791	Full_Length	358	7
PopeGR067	-	chr09	16344927	16346450	1074	3	235/ 217	Full_Length	357	7
PopeGR068	-	chr09	17625905	17630654	951	5	56/ 2023/ 1632/ 92	Full_Length	316	7
PopeGR069	-	chr09	17631721	17634671	1038	3	1464/ 451	Full_Length	345	7
PopeGR070	-	chr10	6728128	6750774	1065	3	1705/ 19879	Full_Length	354	7
PopeGR071	-	chr10	6753492	6760616	1140	4	490/ 21/ 5477	Partial	379	7
PopeGR072	-	chr10	13396971	13399573	1098	4	615/ 186/ 707	Full_Length	365	7
PopeGR073	-	chr10	13403577	13405389	1110	4	341/ 189/ 176	Full_Length	369	7
PopeGR074	+	chr10	24180445	24182511	1104	4	89/ 512/ 365	Full_Length	367	7
PopeGR075	+	chr10	26743519	26745219	1101	4	232/ 274/ 97	Full_Length	366	7
PopeGR076	+	chr10	26747496	26749617	1107	3	478/ 539	Full_Length	368	7
PopeGR077	-	chr11	796536	798527	1221	4	184/ 467/ 123	Full_Length	406	7
PopeGR078	-	chr11	800007	801700	1254	4	126/ 236/ 81	Full_Length	417	7
PopeGR079	-	chr13	8281445	8283838	1113	4	621/ 397/ 266	Full_Length	370	7
PopeGR080	-	chr13	8285225	8288159	1080	4	145/ 1571/ 142	Full_Length	359	7
PopeGR081	-	chr13	8289069	8291113	1107	4	380/ 116/ 445	Full_Length	368	7
PopeGR082	-	chr13	8297020	8298550	1116	4	116/ 168/ 134	Full_Length	371	7
PopeGR083	-	chr13	8303881	8314317	1122	4	2800/ 375/ 6143	Full_Length	373	7
PopeGR084	-	chr13	8316228	8318125	996	5	118/ 173/ 495/ 120	Full_Length	331	7
PopeGR085	-	chr13	8319522	8321767	981	5	118/ 262/ 752/ 137	Full_Length	326	7
PopeGR086	-	chr13	8323394	8325647	1116	4	118/ 261/ 762	Full_Length	371	7
PopeGR087	+	chr13	8330319	8335242	1110	4	333/ 101/ 3383	Full_Length	369	7
PopeGR088	-	chr13	11786547	11788855	906	3	1370/ 35	Full_Length	301	7
PopeGR089	+	chr13	11804081	11805593	879	2	635	Full_Length	292	5
PopeGR090	+	chr13	11806399	11808154	1131	3	207/ 420	Full_Length	376	7
PopeGR091	+	chr13	11818955	11820810	873	2	984	Full_Length	290	4
PopeGR092	+	chr13	11822943	11823752	810	1		Full_Length	269	5
PopeGR093	-	chr13	11831103	11832981	966	2	914	Full_Length	321	5
PopeGR094	-	chr13	11833310	11835405	972	2	1125	Full_Length	323	5
PopeGR095	-	chr13	11850542	11852344	888	2	916	Full_Length	295	6
PopeGR096	-	chr13	11854115	11855914	1137	4	402/ 189/ 75	Full_Length	378	7
PopeGR097	+	chr13	18334911	18344156	1074	4	31/ 7505/ 639	Full_Length	357	7
PopeGR098	+	chr13	18345172	18348641	1044	3	1695/ 733	Full_Length	347	7
PopeGR099	+	chr13	18349117	18351949	1059	3	1127/ 649	Full_Length	352	7
PopeGR100	+	chr13	18353494	18362440	1161	4	3130/ 1931/ 2728	Full_Length	386	7
PopeGR101	-	chr14	5100171	5102280	1038	4	757/ 112/ 206	Full_Length	345	7
PopeGR102	-	chr14	5103094	5105340	1287	4	786/ 94/ 83	Full_Length	428	7
PopeGR103	-	chr14	5124799	5126182	1188	2	197	Full_Length	395	6
PopeGR104	-	chr14	9143931	9150255	1320	10	981/ 390/ 698/ 962/ 245/ 203/ 279/ 283/ 973	Full_Length	439	7
PopeGR105	-	chr14	15974569	15977234	1296	4	883/ 282/ 208	Full_Length	431	7
PopeGR106	-	chr14	17258166	17259831	1068	4	301/ 226/ 74	Full_Length	355	7
PopeGR107	-	chr15	4437663	4455814	1386	9	5980/ 9069/ 468/ 358/ 330/ 95/ 245/ 229	Full_Length	461	7
PopeGR108	-	chr15	14033499	14034737	1239	1		Full_Length	412	7
PopeGR109	-	chr15	17213122	17214666	1056	3	276/ 215	Full_Length	351	7
PopeGR110	-	chr15	17217675	17219143	1122	3	187/ 162	Full_Length	373	7
PopeGR111	-	chr16	1502092	1503847	1068	4	366/ 87/ 238	Full_Length	355	7
PopeGR112	-	chr16	1504777	1509086	966	2	3345	Full_Length	321	7
PopeGR113	-	chr16	1509897	1511949	1095	3	876/ 84	Full_Length	364	9
PopeGR114	-	chr16	1512871	1514444	1038	3	457/ 81	Full_Length	345	7
PopeGR115	+	chr16	1517481	1519764	1167	4	94/ 672/ 354	Full_Length	388	7
PopeGR116	+	chr16	1520718	1524611	1095	3	802/ 1999	Full_Length	364	7
PopeGR117	+	chr16	1527096	1529183	1062	4	86/ 43/ 900	Full_Length	353	7
PopeGR118	+	chr16	1529903	1531437	1098	3	85/ 354	Full_Length	365	7
PopeGR119	+	chr16	1533546	1534986	990	3	140/ 313	Full_Length	329	7
PopeGR120	+	chr16	1536648	1538770	984	3	307/ 834	Full_Length	327	7
PopeGR121	+	chr16	1539121	1540899	1068	4	78/ 155/ 481	Full_Length	355	7
PopeGR122	+	chr18	2459617	2467922	1122	4	73/ 701/ 6413	Full_Length	373	7
PopeGR123	-	chr19	10723897	10725973	1170	4	590/ 240/ 80	Full_Length	389	7
PopeGR124	-	chr19	10726567	10728645	1179	3	499/ 403	Full_Length	392	7
PopeGR125	-	chr20	3257266	3263923	1017	6	2898/ 1115/ 760/ 326/ 547	Full_Length	338	5
PopeGR126	-	chr20	3265896	3281005	1542	10	346/ 479/ 779/ 3698/ 300/ 1301/ 2221/ 291/ 4162	Full_Length	513	7
PopeGR127	+	chr20	3305649	3318047	1533	11	595/ 914/ 950/ 2598/ 107/ 706/ 2484/ 708/ 381/ 1433	Full_Length	510	7
PopeGR128	-	chr20	6175031	6184996	1296	8	949/ 410/ 823/ 5911/ 353/ 103/ 128	Partial	431	6
PopeGR129	+	chr20	6190833	6195930	1008	6	1531/ 197/ 1467/ 433/ 467	Partial	335	4
PopeGR130	-	chr20	6198497	6206554	1065	3	2004/ 4991	Partial	354	7
PopeGR131	-	chr20	6209025	6223828	1416	10	93/ 513/ 88/ 332/ 1108/ 227/ 346/ 10557/ 133	Full_Length	471	7
PopeGR132	-	chr20	6225065	6230410	1368	10	179/ 216/ 489/ 400/ 377/ 148/ 329/ 361/ 1488	Full_Length	455	7
PopeGR133	-	chr20	6230608	6234376	1362	9	92/ 490/ 87/ 323/ 162/ 467/ 454/ 340	Partial	453	7
PopeGR134	-	chr20	6236116	6240647	1035	7	271/ 649/ 417/ 1360/ 528/ 278	Full_Length	344	7
PopeGR135	+	chr20	6242427	6247882	1068	7	307/ 205/ 537/ 442/ 391/ 2512	Full_Length	355	6
PopeGR136	+	chr20	6254013	6264631	1467	10	837/ 583/ 4920/ 222/ 429/ 391/ 184/ 1256/ 339	Full_Length	488	7
PopeGR137	-	chr20	6636617	6639389	1122	4	665/ 247/ 742	Full_Length	373	7
PopeGR138	-	chr20	7457698	7461920	1119	4	1046/ 1330/ 731	Full_Length	372	7
PopeGR139	+	chr20	7472265	7474302	1164	4	80/ 101/ 696	Full_Length	387	7
PopeGR140	-	chr20	7508515	7514210	1047	5	888/ 686/ 1046/ 2033	Full_Length	348	7
PopeGR141	-	chr20	7533246	7535011	990	3	318/ 460	Full_Length	329	6
PopeGR142	-	chr20	7543193	7546485	1107	3	1386/ 802	Full_Length	368	6
PopeGR143	+	chr20	7567585	7574525	1173	4	5579/ 76/ 116	Full_Length	390	7
PopeGR144	-	chr20	8342676	8356528	1173	4	4646/ 6193/ 1844	Full_Length	390	7
PopeGR145	+	chr20	8383377	8388941	1122	4	110/ 217/ 4119	Full_Length	373	7
PopeGR146	+	chr20	8396394	8400398	1119	3	145/ 2743	Full_Length	372	7
PopeGR147	+	chr20	8409288	8411967	1143	3	80/ 1459	Full_Length	380	7
PopeGR148	+	chr20	8412764	8415346	1149	3	77/ 1359	Full_Length	382	7
PopeGR149	-	chr20	8432219	8433953	1137	4	438/ 89/ 74	Full_Length	378	7
PopeGR150	+	chr20	8437712	8444741	1152	4	224/ 4696/ 961	Full_Length	383	7
PopeGR151	+	chr20	8447074	8452134	1224	4	260/ 3020/ 560	Partial	407	7
PopeGR152	+	chr20	8457326	8461269	1116	4	428/ 1793/ 610	Full_Length	371	7
PopeGR153	+	chr20	8470498	8474489	1116	4	693/ 1533/ 653	Full_Length	371	7
PopeGR154	+	chr20	8480020	8483547	1044	3	506/ 1980	Full_Length	347	7
PopeGR155	-	chr20	8794613	8814494	1149	5	541/ 83/ 6720/ 11393	Partial	382	5
PopeGR156	-	chr21	6500444	6503083	933	4	612/ 965/ 133	Full_Length	310	5
PopeGR157	+	chr21	6505725	6507526	1188	4	326/ 84/ 207	Full_Length	395	7
PopeGR158	-	chr22	4682640	4684621	1092	4	373/ 233/ 287	Partial	363	7
PopeGR159	-	chr22	4686404	4688251	1089	3	265/ 496	Partial	362	7
PopeGR160	+	chr22	4694078	4702405	1083	4	338/ 169/ 6741	Full_Length	360	7
PopeGR161	+	chr23	2079960	2084154	1548	8	137/ 123/ 133/ 1419/ 268/ 251/ 323	Full_Length	515	9
PopeGR162	-	chr23	2084992	2086738	1170	4	161/ 205/ 214	Full_Length	389	7
PopeGR163	+	chr23	2088243	2088947	705	1		Full_Length	234	4
PopeGR164	+	chr23	2099974	2100678	705	1		Full_Length	234	4
PopeGR165	-	chr23	2118892	2120453	1260	3	99/ 205	Full_Length	419	7
PopeGR166	-	chr23	14752031	14761312	1092	4	1000/ 8/ 7185	Partial	363	7
PopeGR167	-	chr23	14763672	14766367	1074	4	207/ 26/ 1392	Full_Length	357	4
PopeGR168	-	chr23	14767406	14770408	1020	3	220/ 1765	Full_Length	339	7
PopeGR169	+	chr23	14770766	14773911	1056	3	1916/ 176	Full_Length	351	7
PopeGR170	+	chr23	14775083	14778370	1032	4	25/ 2036/ 198	Full_Length	343	7
PopeGR171	+	chr23	14796439	14799409	1098	4	1515/ 54/ 307	Full_Length	365	7
PopeGR172	-	chr24	4596141	4600617	1023	3	883/ 2573	Full_Length	340	7
PopeGR173	+	chr24	12330570	12338516	1335	10	342/ 179/ 364/ 3039/ 400/ 687/ 456/ 720/ 434	Full_Length	444	7
PopeGR174	+	chr24	12352983	12359481	1362	11	436/ 784/ 487/ 529/ 884/ 277/ 292/ 216/ 758/ 484	Full_Length	453	7
PopeGR175	+	chr24	12360640	12370978	1743	12	779/ 421/ 268/ 758/ 1161/ 1110/ 665/ 312/ 1149/ 298/ 1686	Full_Length	580	8
PopeGR176	-	chr24	12372494	12375282	921	8	169/ 514/ 160/ 194/ 513/ 73/ 252	Full_Length	306	5
PopeGR177	-	chr24	12378794	12383632	1320	10	778/ 277/ 728/ 113/ 201/ 442/ 176/ 503/ 310	Full_Length	439	7
PopeGR178	+	chr24	12384956	12396003	1611	10	1372/ 113/ 2084/ 1395/ 880/ 319/ 2099/ 688/ 496	Full_Length	536	7
PopeGR179	-	chr24	12421450	12431011	1458	11	487/ 1056/ 1561/ 2180/ 581/ 82/ 684/ 152/ 121/ 1210	Full_Length	485	7
PopeGR180	+	chr24	12453600	12468418	1218	10	275/ 381/ 2248/ 6030/ 259/ 773/ 936/ 2522/ 186	Full_Length	405	7
PopeGR181	+	chr24	12477494	12499109	1134	8	4198/ 1935/ 974/ 602/ 2981/ 8814/ 985	Full_Length	377	7
PopeGR182	-	chr24	12499819	12521234	1386	11	451/ 681/ 4782/ 285/ 340/ 10777/ 1691/ 348/ 406/ 279	Full_Length	461	7
PopeGR183	-	chr24	12524557	12529383	1347	11	174/ 299/ 173/ 185/ 322/ 450/ 344/ 639/ 563/ 341	Full_Length	448	7
PopeGR184	-	chr25	2024212	2028374	1128	4	1677/ 1146/ 215	Full_Length	375	7
PopeGR185	-	chr25	2035242	2038237	1011	3	758/ 1229	Full_Length	336	7
PopeGR186	-	chr25	2040678	2043563	1011	3	890/ 987	Full_Length	336	7
PopeGR187	+	chr27	2207829	2210650	1002	2	1821	Full_Length	333	5
PopeGR188	+	chr27	2213009	2216300	1098	3	1767/ 429	Full_Length	365	7
PopeGR189	-	scaffold00199	167330	170957	1098	4	411/ 616/ 1506	Full_Length	365	7
PopeGR190	+	scaffold00199	215150	235329	1101	5	17117/ 423/ 306/ 1237	Full_Length	366	7
PopeGR191	+	scaffold00199	241016	244052	1095	5	802/ 580/ 254/ 310	Full_Length	364	7
PopeGR192	+	scaffold00199	245317	247277	1035	5	389/ 171/ 31/ 339	Full_Length	344	7
PopeGR193	+	scaffold00199	250334	253267	1074	4	467/ 880/ 516	Full_Length	357	7
PopeGR194	+	scaffold00199	254562	266044	1011	5	54/ 8948/ 819/ 655	Full_Length	336	7
PopeGR195	-	scaffold00287	167358	171929	1080	4	3167/ 229/ 99	Full_Length	359	7
PopeGR196	+	scaffold00287	179846	181664	1071	4	84/ 93/ 574	Full_Length	356	7
PopeGR197	+	scaffold00287	182239	184773	1065	4	858/ 389/ 226	Full_Length	354	7
PopeGR198	+	scaffold00287	323024	326568	1113	4	153/ 433/ 1849	Full_Length	370	7
PopeGR199	+	scaffold00287	328230	330603	1170	5	112/ 379/ 20/ 697	Full_Length	389	7
PopeGR200	-	scaffold00338	115940	120473	1047	6	321/ 475/ 608/ 413/ 1675	Full_Length	348	4
PopeGR201	-	scaffold00340	87619	90038	1236	3	1022/ 164	Full_Length	411	7
PopeGR202	+	scaffold00340	90477	93531	897	2	2159	Full_Length	298	5
PopeGR203	-	scaffold00365	13343	15880	1296	4	536/ 510/ 199	Full_Length	431	7
PopeGR204	+	scaffold00394	106828	108464	1089	3	231/ 319	Full_Length	362	7
PopeGR205	-	scaffold00437	118705	120686	1038	5	184/ 437/ 124/ 203	Full_Length	345	5
PopeGR206	+	scaffold00625	31517	33856	1125	4	138/ 673/ 407	Full_Length	374	7

## Sheet: PopeIR
Gene_ID	Reverse & Forward	chromosome	Start_number	End_number	CDS_Length	Exon_number	Inteveral_Length	Full	CDS_length/aa
PopeIR1.1	-	chr08	22173830	22182133	1839	13	1089/ 245/ 2156/ 314/ 284/ 92/ 381/ 754/ 436/ 251/ 210/ 265	Full_Length	612
PopeIR1.2	-	scaffold00121	591356	598265	1974	14	1007/ 517/ 405/ 86/ 136/ 323/ 430/ 306/ 678/ 90/ 421/ 218/ 332	Full_Length	657
PopeIR100a	+	chr14	17428920	17430794	1875	1		Full_Length	624
PopeIR100c	-	chr17	18895134	18896981	1848	1		Full_Length	615
PopeIR100d	+	chr12	4034029	4035837	1809	1		Full_Length	602
PopeIR100e	-	chr09	4725980	4727980	2001	1		Full_Length	666
PopeIR100f	+	chr09	4728392	4730347	1956	1		Full_Length	651
PopeIR100g	-	chr10	14097309	14099117	1809	1		Full_Length	602
PopeIR100h	-	chr10	14533446	14535212	1767	1		Full_Length	588
PopeIR100i	+	chr03	14272401	14274122	1722	1		Full_Length	573
PopeIR100j	-	chr03	10353345	10355129	1785	1		Full_Length	594
PopeIR100k	+	chr12	4031896	4033065	1170	1		Full_Length	389
PopeIR100l	+	chr24	6208207	6209901	1695	1		Full_Length	564
PopeIR100m	-	chr03	36965	38785	1821	1		Full_Length	606
PopeIR100n	-	scaffold00499	81108	82958	1851	1		Full_Length	616
PopeIR100o	-	chr23	3782911	3784800	1890	1		Partial	629
PopeIR100p	+	chr24	6210938	6212782	1845	1		Full_Length	614
PopeIR100q	+	chr03	14268595	14270394	1800	1		Full_Length	599
PopeIR100r	-	chr03	10357390	10359189	1800	1		Full_Length	599
PopeIR143.1	-	chr22	1316741	1318714	1974	1		Full_Length	657
PopeIR143.2	-	scaffold00595	23093	25053	1821	2	141	Full_Length	606
PopeIR143.3	-	scaffold00470	13212	16772	1821	2	1741	Full_Length	606
PopeIR2	+	chr09	7393365	7401331	1173	9	517/ 342/ 1397/ 849/ 946/ 1613/ 377/ 761	Full_Length	390
PopeIR21a	-	chr02	18307802	18311215	2604	9	160/ 159/ 80/ 86/ 77/ 83/ 74/ 99	Full_Length	867
PopeIR25a	-	chr15	16967576	17013516	2634	14	1165/ 486/ 5255/ 3090/ 1450/ 930/ 28607/ 583/ 492/ 486/ 465/ 229/ 82	Full_Length	877
PopeIR31a.1	-	scaffold00333	216597	224724	1893	12	266/ 789/ 603/ 262/ 998/ 1007/ 587/ 1326/ 189/ 89/ 130	Full_Length	630
PopeIR31a.2	+	chr20	2355732	2361329	1815	10	187/ 126/ 492/ 340/ 1005/ 277/ 603/ 498/ 264	Full_Length	604
PopeIR40a	+	chr08	2375286	2422690	2130	15	2043/ 7241/ 436/ 20507/ 815/ 7624/ 569/ 329/ 221/ 193/ 3089/ 493/ 1283/ 446	Full_Length	709
PopeIR41a.1	-	chr08	14736808	14741646	1833	9	261/ 1270/ 373/ 215/ 307/ 211/ 241/ 136	Full_Length	610
PopeIR60a	+	chr10	15795516	15797501	1986	1		Full_Length	661
PopeIR64a	-	chr11	9980806	9997853	2835	12	7788/ 759/ 407/ 235/ 1918/ 604/ 719/ 723/ 279/ 719/ 73	Full_Length	944
PopeIR68a	-	chr12	19174229	19178844	2217	8	381/ 197/ 183/ 527/ 843/ 81/ 194	Full_Length	738
PopeIR75d.1	+	scaffold00337	100145	109267	3045	14	1402/ 274/ 2363/ 72/ 77/ 209/ 163/ 194/ 171/ 238/ 298/ 279/ 351	Full_Length	1014
PopeIR75d.2	-	chr06	619457	628414	3192	16	86/ 286/ 298/ 238/ 167/ 194/ 163/ 209/ 77/ 72/ 642/ 1702/ 274/ 117/ 1256	Full_Length	1063
PopeIR75p.1	+	chr11	5198052	5213379	2106	12	4464/ 461/ 2166/ 2067/ 1652/ 185/ 94/ 101/ 1307/ 282/ 454	Full_Length	701
PopeIR75p.2	+	chr11	5226294	5241127	1818	15	768/ 441/ 410/ 1027/ 559/ 4564/ 1369/ 606/ 511/ 140/ 1086/ 490/ 515/ 544	Full_Length	605
PopeIR75p.3	+	chr11	5213967	5224416	1803	11	130/ 77/ 207/ 6948/ 425/ 118/ 222/ 81/ 115/ 334	Full_Length	600
PopeIR75q.1	+	chr13	3779036	3782431	1920	11	203/ 69/ 97/ 168/ 450/ 98/ 95/ 93/ 71/ 142	Full_Length	639
PopeIR75q.2	-	chr13	11412918	11435082	1800	12	2531/ 1176/ 731/ 430/ 13028/ 321/ 617/ 485/ 136/ 355/ 566	Full_Length	599
PopeIR75q.3	+	chr01	14666276	14677465	2001	12	78/ 222/ 805/ 391/ 852/ 85/ 485/ 1336/ 1064/ 678/ 3204	Full_Length	666
PopeIR76b	-	chr03	21037528	21060005	1950	13	475/ 419/ 447/ 65/ 354/ 197/ 726/ 2446/ 14007/ 540/ 528/ 336	Full_Length	649
PopeIR7d.1	-	chr10	4964664	4966454	1791	1		Full_Length	596
PopeIR7d.2a	-	chr10	4973570	4975342	1773	1		Full_Length	590
PopeIR7d.2b	+	chr10	6218005	6219762	1758	1		Full_Length	585
PopeIR7d.3	-	chr13	5213734	5215698	1965	1		Full_Length	654
PopeIR7d.4	+	chr11	14348421	14350274	1854	1		Full_Length	617
PopeIR85a	+	chr15	1714976	1716961	1986	1		Full_Length	661
PopeIR87a	+	chr17	447847	449844	1998	1		Full_Length	665
PopeIR8a	-	chr29	5505237	5557257	2712	20	967/ 6461/ 3989/ 647/ 1325/ 1408/ 745/ 546/ 1138/ 20255/ 222/ 940/ 682/ 982/ 3853/ 1875/ 2633/ 302/ 358	Full_Length	903
PopeIR93a	-	chr15	2153552	2190599	2622	19	583/ 462/ 480/ 2851/ 6569/ 465/ 609/ 428/ 403/ 729/ 2244/ 563/ 367/ 332/ 327/ 15743/ 447/ 842	Full_Length	873

## Sheet: PabsOR
Gene_ID	Reverse & Forward	chromosome	Start_number	End_number	CDS_Length	Exon_number	Inteveral_Length	Full	ORF_length/aa	TMD
PabsOR01	+	chr1	30144972	30147342	1161	5	145/83/854/135	Full_Length	386	6
PabsOR02	+	chr10	3394762	3400141	1236	5	267/815/641/2425	Full_Length	411	6
PabsOR03	+	chr10	3520337	3526871	1248	5	1756/398/1354/1783	Full_Length	415	6
PabsOR04	+	chr10	3530565	3541630	1251	5	2379/1518/4257/1665	Full_Length	416	6
PabsOR05	+	chr10	3545296	3556448	1173	7	230/71/2144/1513/4403/1625	Full_Length	390	4
PabsOR06	+	chr10	3560124	3573580	1251	5	4689/1517/4224/1780	Full_Length	416	6
PabsOR07	-	chr10	14492421	14494911	1233	5	273/164/657/168	Full_Length	410	6
PabsOR08	-	chr10	18246738	18255743	1203	8	615/732/837/1326/1287/923/2090	Partial	400	5
PabsOR09	-	chr10	18261091	18266038	1185	8	1067/1688/123/97/326/228/241	Full_Length	394	6
PabsOR10	-	chr10	18302868	18308222	1179	7	809/970/482/167/1103/651	Full_Length	392	6
PabsOR11	-	chr10	18310819	18316207	1179	7	821/970/482/167/1104/672	Full_Length	392	6
PabsOR12	-	chr10	18346845	18354915	1041	8	831/563/222/1228/222/2789/1182	Full_Length	346	6
PabsOR13	+	chr10	18389031	18397166	1083	6	3652/93/174/233/2906	Full_Length	360	6
PabsOR14	+	chr11	19581797	19593005	1539	8	1070/1599/962/4066/823/356/801	Full_Length	512	6
PabsOR15	-	chr12	1646112	1653323	1350	10	477/386/1284/792/811/552/549/165/855	Full_Length	449	6
PabsOR16	-	chr12	4018373	4022962	1305	7	353/1022/449/691/350/426	Full_Length	434	6
PabsOR17	-	chr12	4025247	4033554	1194	7	636/109/77/4720/640/938	Full_Length	397	6
PabsOR18	-	chr13	14337397	14343461	1374	6	2172/1244/394/76/810	Full_Length	457	6
PabsOR19	+	chr14	7685198	7688466	1179	7	372/324/278/882/79/161	Full_Length	392	6
PabsOR20	+	chr14	8965750	8971920	1236	8	2606/507/890/486/87/158/208	Full_Length	411	6
PabsOR21	+	chr14	14057241	14065343	1212	6	607/3237/513/917/1622	Full_Length	403	6
PabsOR22	-	chr14	14481238	14497226	1389	9	737/725/6250/1507/3619/536/698/536	Full_Length	462	7
PabsOR23	-	chr14	14603359	14608578	1197	6	314/712/1402/796/804	Full_Length	398	6
PabsOR24	-	chr15	6640995	6642762	1404	4	92/194/81	Full_Length	467	6
PabsOR25	+	chr17	17219444	17221220	1005	3	283/491	Full_Length	334	6
PabsOR26	-	chr17	19459261	19473648	1269	4	6132/762/6228	Full_Length	422	6
PabsOR27	+	chr18	14473691	14480193	1170	10	409/2301/397/391/371/516/407/374/176	Full_Length	389	6
PabsOR28	+	chr18	14483780	14490422	1206	8	621/386/608/418/1454/239/1718	Full_Length	401	6
PabsOR29	+	chr2	13086628	13096265	1248	9	236/562/996/5838/255/70/365/76	Full_Length	415	6
PabsOR30	-	chr2	13604907	13613002	1215	10	134/336/68/2253/558/918/2181/110/332	Full_Length	404	6
PabsOR31	-	chr2	13615207	13623588	1221	10	345/586/1090/86/733/3875/104/214/137	Full_Length	406	6
PabsOR32	+	chr2	18779950	18789406	1146	9	4284/529/387/492/1066/349/545/667	Full_Length	381	6
PabsOR33	-	chr21	14219375	14226719	1347	8	1511/1989/349/906/439/436/375	Full_Length	448	6
PabsOR34	+	chr21	14304760	14309043	1365	4	667/1281/974	Full_Length	454	6
PabsOR35	-	chr22	3168927	3174886	1194	5	426/2333/1577/434	Full_Length	397	6
PabsOR36	+	chr22	3143199	3147463	1296	4	679/1194/1099	Full_Length	431	6
PabsOR37	+	chr23	964111	968871	1212	6	1065/409/301/418/1361	Full_Length	403	6
PabsOR38	-	chr23	2993691	3002164	1236	7	1147/842/2814/447/1513/481	Full_Length	411	6
PabsOR39	+	chr23	12467912	12473203	1314	6	280/449/413/106/2735	Full_Length	437	6
PabsOR40	-	chr23	12516328	12522043	1179	5	1077/1247/921/1296	Full_Length	392	6
PabsOR41	-	chr23	12536551	12543641	951	4	5781/23/339	Full_Length	316	5
PabsOR42	-	chr27	8790686	8796310	843	7	1310/336/848/1019/754/521	Full_Length	280	4
PabsOR43	-	chr3	10911601	10914494	1236	7	96/164/899/192/87/226	Full_Length	411	7
PabsOR44	+	chr4	7719972	7722701	1221	5	104/1126/245/38	Full_Length	406	6
PabsOR45	-	chr4	7784027	7786076	1167	4	147/603/136	Full_Length	388	6
PabsOR46	-	chr4	23115208	23118494	1272	10	158/1178/89/88/137/128/127/83/36	Full_Length	423	6
PabsOR47	+	chr4	7726028	7728882	1188	5	80/306/76/1209	Full_Length	395	6
PabsOR48	+	chr4	7729410	7731197	1191	4	74/258/268	Full_Length	396	6
PabsOR49	-	chr6	4991188	4993050	1143	5	252/90/312/70	Full_Length	380	6
PabsOR50	-	chr6	16557537	16560710	1164	4	474/756/783	Full_Length	387	6
PabsOR51	-	chr7	1063497	1067794	1176	7	203/898/503/1174/350/0	Full_Length	391	6
PabsOR52	+	chr7	3161724	3169597	873	3	12/6991	Full_Length	290	6
PabsOR53	+	chr7	3170671	3178900	1044	3	446/6742	Full_Length	347	6
PabsOR54	+	chr7	3342788	3343570	783	1		Full_Length	260	4
PabsOR55	+	chr7	3349813	3351194	921	2	462	Full_Length	306	5
PabsOR56	-	chr7	3379185	3382705	1179	4	815/1410/120	Full_Length	392	6
PabsOR57	-	chr7	10253702	10258510	1197	7	470/615/659/263/322/1289	Full_Length	398	6
PabsOR58	+	chr7	10741850	10747837	1236	9	1868/405/256/177/89/356/805/804	Full_Length	411	6
PabsOR59	-	chr7	14141202	14143372	1194	5	520/271/92/98	Full_Length	397	6
PabsOR60	-	chr7	14428010	14435225	1239	4	5233/469/278	Full_Length	412	6
PabsOR61	-	chr7	19642902	19660274	1299	5	2196/636/2827/10419	Partial	432	5
PabsOR62	+	chr8	19656416	19667322	1257	11	820/1916/1454/774/483/424/419/706/2207/457	Full_Length	418	6
PabsOR63	-	chr9	10863053	10866369	1239	8	287/508/89/166/279/366/390	Partial	412	6
PabsOR64	-	chr9	10868376	10874007	1335	7	803/503/544/818/136/1499	Full_Length	444	8
PabsOR65	-	chr9	10880096	10884637	1311	8	764/599/680/502/502/17/174	Full_Length	436	6
PabsOR66	+	chr9	19995198	20002964	1221	8	799/801/607/781/791/1850/924	Full_Length	406	6
PabsOR67	-	chr9	20981678	20987309	1185	4	1169/1689/1592	Full_Length	394	0
PabsOR68	-	chr9	20990889	20995921	1233	4	130/1411/2262	Full_Length	410	6
PabsOR69	-	chr9	21010696	21018475	1269	4	130/1206/5178	Full_Length	422	6
PabsOR70	-	chr27	8796751	8805010	1488	11	790/1106/437/358/558/278/1070/1321/734/130	Full_Length	495	8
PabsOR71	+	chr7	10720004	10735318	1248	9	1986/3786/764/447/1235/4327/1254/276	Full_Length	415	6
PabsORco	-	chr21	5981922	5991584	1323	10	3359/993/456/2122/178/257/334/334/316	Full_Length	440	7

## Sheet: PabsGR
Gene_ID	Reverse & Forward	chromosome	Start_number	End_number	CDS_Length	Exon_number	Inteveral_Length	Full	CDS_length/aa	TMD
PabsGR001	+	chr1	22654346	22656443	1107	4	351/417/226	Full_Length	368	7
PabsGR002	-	chr1	27403447	27407353	1437	5	368/1520/291/295	Full_Length	478	7
PabsGR003	-	chr10	6695342	6729341	1080	6	13121/910/8928/2450/7516	Full_Length	359	4
PabsGR004	-	chr10	19210016	19213047	1089	3	349/1596	Full_Length	362	7
PabsGR005	-	chr10	19216695	19220543	1065	3	604/2182	Full_Length	354	7
PabsGR006	-	chr10	19230119	19232957	1107	3	137/1597	Full_Length	368	7
PabsGR007	-	chr10	19236577	19242520	1083	3	344/4519	Full_Length	360	7
PabsGR008	-	chr11	6509121	6510584	1182	4	116/83/86	Full_Length	393	7
PabsGR009	-	chr11	10332138	10333823	1152	4	233/181/123	Full_Length	383	7
PabsGR010	-	chr11	14414545	14417535	1068	4	557/771/598	Full_Length	355	7
PabsGR011	+	chr11	15351516	15354726	1455	5	79/203/451/1027	Full_Length	484	7
PabsGR012	+	chr12	3109022	3109690	669	1		Full_Length	222	4
PabsGR013	-	chr12	7667619	7670771	1269	4	1058/366/463	Full_Length	422	7
PabsGR014	-	chr12	7671860	7674287	1278	4	658/100/395	Full_Length	425	7
PabsGR015	-	chr12	7679103	7680579	1188	3	88/203	Full_Length	395	6
PabsGR016	-	chr12	11335502	11343446	1305	9	1382/155/592/1107/2510/191/504/207	Full_Length	434	7
PabsGR017	-	chr12	13739102	13744260	1038	5	1142/2869/87/27	Full_Length	345	7
PabsGR018	+	chr12	13747571	13748356	786	1		Full_Length	261	4
PabsGR019	-	chr12	14827399	14832740	1302	5	518/1270/1406/850	Full_Length	433	7
PabsGR020	-	chr14	7227772	7231326	1116	4	871/767/804	Full_Length	371	7
PabsGR021	-	chr14	16719429	16721000	891	2	682	Full_Length	296	5
PabsGR022	-	chr14	16730354	16731804	951	2	501	Full_Length	316	7
PabsGR023	-	chr15	5050799	5053473	1056	3	500/1121	Full_Length	351	7
PabsGR024	-	chr15	5054072	5055595	1176	4	173/78/100	Full_Length	391	7
PabsGR025	-	chr15	8390664	8391899	1236	1		Full_Length	411	7
PabsGR026	-	chr15	8887774	8893256	1386	9	727/357/409/1020/255/263/247/827	Full_Length	461	7
PabsGR027	+	chr16	62561	69843	1260	4	4047/795/1184	Full_Length	419	7
PabsGR028	+	chr16	73381	75118	1278	4	81/209/173	Full_Length	425	7
PabsGR029	+	chr17	3502616	3505012	1131	4	821/173/275	Full_Length	376	7
PabsGR030	-	chr17	8658227	8661442	912	2	2305	Full_Length	303	6
PabsGR031	+	chr17	14672654	14674320	1053	3	398/218	Full_Length	350	7
PabsGR032	-	chr17	15044821	15049254	1086	5	486/307/1653/906	Full_Length	361	7
PabsGR033	-	chr17	15056880	15057677	798	1		Full_Length	265	5
PabsGR034	+	chr17	15063197	15067238	1128	4	287/772/1858	Full_Length	375	7
PabsGR035	+	chr17	18315820	18317995	1056	4	73/604/446	Full_Length	351	7
PabsGR036	-	chr19	8907405	8908899	1110	3	73/314	Full_Length	369	7
PabsGR037	-	chr19	8913615	8915103	1101	3	73/317	Full_Length	366	7
PabsGR038	-	chr19	8916242	8919831	1104	3	565/1923	Full_Length	367	7
PabsGR039	-	chr19	8951919	8953413	1191	4	73/159/75	Full_Length	396	7
PabsGR040	-	chr19	8956202	8958361	1119	3	565/478	Full_Length	372	7
PabsGR041	-	chr19	9014213	9015664	1148	4	73/159/75	Full_Length	396	7
PabsGR042	-	chr19	9018452	9020613	1161	3	556/447	Full_Length	386	7
PabsGR043	+	chr2	5890327	5904607	1191	7	823/1940/4885/371/4607/470	Full_Length	396	7
PabsGR044	-	chr2	5906509	5925510	1392	11	941/1084/586/8207/847/2268/2196/845/326/320	Full_Length	463	7
PabsGR045	-	chr2	5929192	5935687	1347	11	562/751/998/329/401/420/635/483/314/266	Full_Length	448	7
PabsGR046	-	chr2	5957298	5962598	1218	10	189/803/1052/219/342/547/386/255/299	Full_Length	405	7
PabsGR047	+	chr2	5992864	6007955	1491	11	967/693/7551/221/80/513/87/174/1414/1911	Full_Length	496	7
PabsGR048	-	chr2	6016068	6034321	1959	14	351/449/1210/508/3874/440/157/420/814/357/7163/147/418	Full_Length	477	9
PabsGR049	+	chr2	6037353	6052714	1326	10	2425/1047/5666/2696/504/79/679/512/437	Full_Length	441	7
PabsGR050	+	chr2	6054888	6062092	1059	9	77/635/525/588/864/1136/1473/856	Full_Length	352	7
PabsGR051	-	chr2	6066515	6077617	1434	12	1698/1335/1373/682/368/830/593/512/577/625/1087	Full_Length	477	7
PabsGR052	-	chr2	6079715	6086154	1437	11	595/370/231/564/226/591/605/491/504/836	Full_Length	478	7
PabsGR053	+	chr2	6087457	6109441	1503	13	436/155/310/1610/416/1842/334/690/821/6708/6458/714	Full_Length	500	6
PabsGR054	-	chr2	6168027	6174014	1302	10	752/383/366/587/524/518/439/701/425	Full_Length	433	7
PabsGR055	+	chr2	11129514	11131241	1086	4	81/259/305	Full_Length	361	7
PabsGR056	-	chr20	13925267	13929439	1284	4	816/837/1239	Full_Length	427	7
PabsGR057	-	chr21	8403521	8406175	1125	4	729/86/718	Full_Length	374	7
PabsGR058	-	chr21	8422823	8430303	1176	4	6122/77/109	Full_Length	391	7
PabsGR059	-	chr21	8452047	8455944	1092	3	2463/345	Full_Length	363	7
PabsGR060	+	chr21	8461307	8480318	1188	4	111/15524/2192	Full_Length	395	7
PabsGR061	-	chr21	9358310	9362815	1113	4	1908/1131/357	Full_Length	370	7
PabsGR062	-	chr21	12260762	12283597	1338	10	929/744/611/990/14464/619/1096/769/1285	Full_Length	398	7
PabsGR063	+	chr21	12313534	12324780	1689	9	3877/1480/658/527/799/461/619/1145	Full_Length	562	8
PabsGR064	+	chr21	12326113	12332145	1017	7	543/405/1418/1350/1133/173	Full_Length	338	7
PabsGR065	+	chr21	12333774	12348225	1296	9	509/390/1674/5101/1065/2033/1942/450	Full_Length	431	7
PabsGR066	-	chr21	12354869	12363103	1284	8	820/1625/563/794/637/1384/1135	Full_Length	427	7
PabsGR067	-	chr21	12363678	12373192	1569	11	3625/665/868/340/123/360/246/186/630/913	Full_Length	522	7
PabsGR068	+	chr21	12375805	12402034	1395	11	610/1412/290/1077/18724/333/626/510/299/964	Full_Length	464	7
PabsGR069	+	chr22	3313931	3315762	1263	3	184/387	Full_Length	420	7
PabsGR070	-	chr22	3352727	3353431	705	1		Full_Length	234	4
PabsGR071	-	chr22	3331101	3331922	822	1		Full_Length	273	4
PabsGR072	+	chr22	3356816	3358897	1176	4	488/242/179	Full_Length	391	7
PabsGR073	-	chr22	3359301	3362783	1452	7	342/84/309/969/225/108	Full_Length	483	7
PabsGR074	-	chr23	4535020	4538250	1068	4	434/1298/434	Full_Length	355	7
PabsGR075	-	chr23	4539736	4542273	1068	4	403/84/986	Full_Length	355	7
PabsGR076	+	chr23	4562599	4566522	1101	4	1499/696/631	Full_Length	366	7
PabsGR077	+	chr23	4583202	4592618	1101	4	6997/693/629	Full_Length	366	7
PabsGR078	+	chr23	9111558	9117326	1074	4	106/1972/2620	Full_Length	357	7
PabsGR079	+	chr23	9127323	9130158	1038	3	630/1170	Full_Length	345	7
PabsGR080	+	chr23	9217069	9220534	1080	4	238/1732/419	Full_Length	359	7
PabsGR081	-	chr3	16964906	16967942	1263	3	1060/716	Full_Length	420	7
PabsGR082	-	chr3	16977115	16979681	1233	3	940/396	Full_Length	410	7
PabsGR083	-	chr3	16981222	16983968	972	3	1730/47	Full_Length	323	5
PabsGR084	+	chr3	16995209	17000417	1161	3	3606/444	Full_Length	386	7
PabsGR085	+	chr3	17019954	17039816	1158	3	18140/567	Full_Length	385	7
PabsGR086	-	chr3	17043455	17045467	1185	3	366/464	Full_Length	394	7
PabsGR087	+	chr3	17048555	17050824	1155	3	613/504	Full_Length	384	6
PabsGR088	+	chr3	17054563	17057990	1107	3	1034/1289	Full_Length	368	7
PabsGR089	-	chr3	18428243	18432329	1152	4	445/1506/987	Full_Length	383	7
PabsGR090	-	chr3	18441376	18443177	1062	4	267/304/172	Full_Length	353	7
PabsGR091	-	chr3	18445867	18449988	1149	4	447/1514/1015	Full_Length	382	7
PabsGR092	-	chr3	18455804	18457705	1149	4	265/320/171	Full_Length	382	7
PabsGR093	+	chr3	23209631	23214276	1107	3	535/3006	Full_Length	368	7
PabsGR094	+	chr3	23227133	23228972	1071	3	604/167	Full_Length	356	7
PabsGR095	-	chr3	23242846	23245260	1089	4	389/479/461	Full_Length	362	7
PabsGR096	-	chr4	23038039	23046419	1080	7	675/664/536/588/528/4316	Full_Length	359	4
PabsGR097	+	chr6	6065972	6083258	1044	3	15735/510	Full_Length	347	7
PabsGR098	+	chr6	6091205	6104954	1071	3	7175/5506	Full_Length	356	7
PabsGR099	+	chr6	6121555	6137615	1107	3	10805/4151	Full_Length	368	7
PabsGR100	+	chr6	6147524	6173347	1102	3	14039/10685	Full_Length	366	7
PabsGR101	+	chr6	6179505	6195307	1074	3	10467/4264	Full_Length	357	7
PabsGR102	+	chr6	6209415	6224084	1038	4	67/11865/1703	Full_Length	345	7
PabsGR103	-	chr7	9374966	9377038	1104	4	293/310/369	Full_Length	367	7
PabsGR104	-	chr8	10379669	10386056	1119	4	3539/1383/350	Full_Length	372	7
PabsGR105	-	chr8	10388250	10392123	1086	4	2572/95/124	Full_Length	361	7
PabsGR106	-	chr8	10393383	10394953	1122	4	108/254/90	Full_Length	373	7
PabsGR107	+	chr8	10402181	10407808	1110	4	160/872/3489	Full_Length	369	7
PabsGR108	+	chr8	10416485	10418681	1107	4	195/402/496	Full_Length	368	7
PabsGR109	+	chr8	13733088	13734795	1104	4	75/156/376	Full_Length	367	7
PabsGR110	+	chr8	13735704	13736609	906	1		Full_Length	301	4
PabsGR111	+	chr8	13756842	13757630	789	1		Full_Length	262	5
PabsGR112	+	chr8	13768271	13769095	825	1		Full_Length	274	5
PabsGR113	+	chr8	13773015	13773770	756	1		Full_Length	251	4
PabsGR114	-	chr8	13784433	13785188	756	1		Full_Length	251	4
PabsGR115	-	chr8	13789682	13790491	810	1		Full_Length	269	5
PabsGR116	-	chr8	19495268	19497104	1242	4	411/104/83	Full_Length	413	7
PabsGR117	+	chr9	9413684	9416883	1050	4	103/188/1862	Full_Length	349	7
PabsGR118	+	chr9	9418226	9419086	861	1		Full_Length	286	6
PabsGR119	+	chr9	9421153	9422013	861	1		Full_Length	286	6
PabsGR120	+	chr9	9424076	9424936	861	1		Full_Length	286	6
PabsGR121	+	chr9	9427005	9427634	630	1		Full_Length	209	4
PabsGR122	-	chr9	10943142	10945666	1278	4	236/331/683	Full_Length	425	7

## Sheet: PabsIR
Gene_ID	Reverse & Forward	chromosome	Start_number	End_number	CDS_Length	Exon_number	Inteveral_Length	CDS_length/nt	Full	CDS_length/aa
PabsIR1.1	-	chr9	385663	405223	1848	13	437/12310/1006/914/757/375/345/171/73/462/623/252	1848	Full_Length	615
PabsIR1.2	-	chr8	671069	684686	1905	14	1229/907/921/637/196/4986/318/1495/199/84/74/225/455	1905	Full_Length	634
PabsIR100a	+	chr12	13879600	13881438	1839	1		1839	Full_Length	612
PabsIR100c	+	chr22	1528803	1530653	1851	1		1851	Full_Length	616
PabsIR100c.1	+	chr22	1532936	1552829	1818	2	18077	1818	Full_Length	605
PabsIR100c.2	+	chr22	1539780	1541630	1851	1		1851	Full_Length	616
PabsIR100c.3	+	chr22	1545377	1547227	1851	1		1851	Full_Length	616
PabsIR100c.4	+	chr22	1550979	1552829	1851	1		1851	Full_Length	616
PabsIR100d	+	chr6	5844403	5846217	1815	1		1815	Full_Length	604
PabsIR100e	-	chr17	9731570	9733543	1974	1		1974	Full_Length	657
PabsIR100f	+	chr17	9733947	9735959	2013	1		2013	Full_Length	670
PabsIR100g	-	chr7	16886617	16888449	1833	1		1833	Full_Length	610
PabsIR100h	-	chr7	7914958	7916727	1770	1		1770	Full_Length	589
PabsIR100i	-	chr3	10344705	10346468	1764	1		1764	Full_Length	587
PabsIR100m	-	chr3	5204991	5206817	1827	1		1827	Full_Length	608
PabsIR100n	+	chr22	1515469	1517313	1845	1		1845	Full_Length	614
PabsIR100p	-	chr3	5196372	5198213	1842	1		1842	Full_Length	613
PabsIR100q	-	chr3	10352042	10353847	1806	1		1806	Full_Length	601
PabsIR143.1	+	chr23	13377779	13379695	1917	1		1917	Full_Length	638
PabsIR143.2	-	chr23	13430110	13432477	1857	2	512	1857	Full_Length	618
PabsIR2	+	chr17	18014930	18030780	1176	8	894/1842/619/638/2280/6616/1793	1176	Full_Length	391
PabsIR21a	-	chr4	5257897	5262364	2676	9	178/133/407/101/83/385/418/95	2676	Full_Length	891
PabsIR25a	-	chr15	4816880	4846757	2646	14	1305/610/7887/1560/976/844/10167/1647/1213/501/186/267/82	2646	Full_Length	881
PabsIR31a.1	+	chr21	13804947	13806221	849	3	137/291	849	Pse	282
PabsIR31a.2	+	chr21	13806964	13811941	1833	10	283/523/410/370/337/298/232/344/357	1833	Full_Length	610
PabsIR40a	-	chr9	13020474	13037677	2130	15	491/1657/1520/310/247/196/317/1286/3547/1000/2442/322/332/1421	2130	Full_Length	709
PabsIR41a.1	-	chr9	8172821	8176917	1851	9	285/581/105/224/331/262/393/73	1851	Full_Length	616
PabsIR60a	-	chr7	6761695	6763689	1995	1		1995	Full_Length	664
PabsIR64a	+	chr16	7408470	7424432	2838	11	73/1620/1082/517/1838/324/4531/532/1864/754	2838	Full_Length	945
PabsIR68a	+	chr6	2652217	20658278	2076	7	18000533/789/534/484/570/1082	2076	Full_Length	691
PabsIR75d.2	+	chr10	266695	284920	3003	14	1524/121/345/7768/72/81/181/166/122/128/122/423/4183	3003	Full_Length	1000
PabsIR75p.1	-	chr16	4761579	4770603	2043	11	402/94/93/87/92/440/124/1499/921/3240	2043	Full_Length	680
PabsIR75p.2	-	chr16	4746548	4755006	1890	13	764/301/337/742/1196/598/442/471/396/557/308/469	1890	Full_Length	629
PabsIR75p.3	-	chr16	4756230	4760550	1791	12	324/129/76/232/107/188/1075/204/12/71/123	1791	Full_Length	596
PabsIR75q.1	+	chr8	6905910	6909146	2013	10	118/140/115/272/213/72/97/101/105	2013	Full_Length	670
PabsIR75q.2	-	chr8	13397930	13409784	1800	12	2761/632/1065/849/549/94/240/337/128/3168/243	1800	Full_Length	599
PabsIR75q.3	+	chr1	27145039	27160568	1995	12	87/2323/501/458/3049/223/490/203/4196/1379/637	1995	Full_Length	664
PabsIR76b	-	chr3	21968310	21992047	1893	11	311/525/820/431/552/14435/1228/1306/1111/1136	1893	Full_Length	630
PabsIR7d.1	+	chr7	18708065	18709849	1785	1		1785	Full_Length	594
PabsIR7d.2a	+	chr7	18700787	18702598	1812	1		1812	Full_Length	603
PabsIR7d.3	-	chr8	8133003	8134964	1962	1		1962	Full_Length	653
PabsIR7d.4	-	chr16	13406867	13408720	1854	1		1854	Full_Length	617
PabsIR85a	+	chr15	16698670	16699977	1308	1		1308	Full_Length	435
PabsIR87a	-	chr18	18450544	18452526	1983	1		1983	Full_Length	660
PabsIR8a	+	chr29	5029552	5059079	2712	19	713/1158/2533/854/925/511/523/223/469/425/600/614/325/2003/11123/1065/1499/1271	2712	Full_Length	903
PabsIR93a.1	+	chr15	16834240	16849767	2646	19	2645/481/388/520/307/696/345/1259/1441/129/592/930/469/163/551/743/911/330	2646	Full_Length	881
