# Supplementary material for: Genomic identification and evolutionary analysis of chemosensory receptor gene families in two Phthorimaea pest species: insights into chemical ecology and host adaptation
Source: BMC Genomics. 2024 May 18;25:493. doi: 10.1186/s12864-024-10428-6 (PMC11102633; doi:10.1186/s12864-024-10428-6)
Supplement: Supplementary file 3 — Additional file 3: Table S3. Quality statistics of Clean Reads. [file 12864_2024_10428_MOESM3_ESM.xlsx]

## Sheet: Table S3 Quality statistics of 
Sample	Total Raw Reads (M)	Total Clean Reads (M)	Total Clean Bases(Gb)	Clean Reads Q20(%)	Clean Reads Q30(%)	Clean Reads Ratio(%)
L1_1	43.59	43.59	6.54	97.2	91.66	100
L1_2	43.69	42.74	6.41	98.24	93.99	97.83
L1_3	43.69	43.08	6.46	98.06	93.39	98.6
L2H_1	43.69	42.34	6.35	97.78	92.67	96.9
L2H_2	43.69	42.35	6.35	97.83	92.82	96.94
L2H_3	43.69	42	6.3	97.81	92.72	96.14
L3H_1	43.69	42.53	6.38	97.44	91.81	97.35
L3H_2	43.69	42.96	6.44	97.53	92.12	98.32
L3H_3	43.69	42.63	6.39	97.28	91.38	97.58
L4H_1	43.08	43.08	6.46	97.28	92.06	100
L4H_2	43.18	43.18	6.48	96.94	91.02	100
L4H_3	42.49	42.49	6.37	97.27	91.99	100
LL4H_1	43.3	43.3	6.5	97.44	92.52	100
LL4H_2	43.05	43.05	6.46	97.46	92.59	100
LL4H_3	42	42	6.3	97.56	92.86	100
FAn1	42.24	42.24	6.34	97.8	92.73	100
FAn2	43.01	43.01	6.45	98.34	94.28	100
FAn3	42.89	42.89	6.43	98.29	94.06	100
FFo1	42.81	42.81	6.42	98.24	94.1	100
FFo2	42.62	42.62	6.39	97.91	92.98	100
FFo3	42.2	42.2	6.33	98.15	93.78	100
FOv1	43.69	42.41	6.36	98.66	95.24	97.06
FOv2	42.71	42.71	6.41	98	93.21	100
FOv3	42.15	42.15	6.32	98.19	93.91	100
FHe1	45.44	42.91	6.44	98.17	94.16	94.44
FHe2	41.98	41.98	6.3	98.14	93.75	100
FHe3	43.53	43.53	6.53	97.94	93.06	100
MAn1	43.69	43.36	6.5	98.83	94.91	99.25
MAn2	43.69	43.25	6.49	98.83	94.91	99
MAn3	43.69	43.3	6.49	98.72	94.55	99.1
MGl1	43.69	42.62	6.39	98.67	95.31	97.54
MGl2	42.41	42.41	6.36	97.85	92.72	100
MGl3	42.72	42.72	6.41	97.94	93.11	100
