# Supplementary material for: Genomic identification and evolutionary analysis of chemosensory receptor gene families in two Phthorimaea pest species: insights into chemical ecology and host adaptation
Source: BMC Genomics. 2024 May 18;25:493. doi: 10.1186/s12864-024-10428-6 (PMC11102633; doi:10.1186/s12864-024-10428-6)
Supplement: Supplementary file 4 — Additional file 4: Table S4. Summary of genome mapping information. [file 12864_2024_10428_MOESM4_ESM.xlsx]

## Sheet: TableS4 GenomeMappingSummary
sample_name	total_clean_read(M)	total_mapping_genome_ratio(%)	uniquely_mapping_genome_ratio(%)
L1_1	43.59	89.3	83.49
L1_2	42.74	83.77	78.89
L1_3	43.08	86.26	81.15
L2H_1	42.34	82.86	78.25
L2H_2	42.35	80.92	76.41
L2H_3	42	86.27	81.3
L3H_1	42.53	87.23	81.04
L3H_2	42.96	67.83	64.34
L3H_3	42.63	83.65	78.12
L4H_1	43.08	93.33	87
L4H_2	43.18	93.21	87.45
L4H_3	42.49	94.7	86.28
LL4H_1	43.3	94.67	88.04
LL4H_2	43.05	94.63	88.13
LL4H_3	42	94.56	88.06
FAn1	42.24	84.73	79.99
FAn2	43.01	85.89	80.9
FAn3	42.89	81.6	77.01
FFo1	42.81	74.97	70.43
FFo2	42.62	80.82	76.09
FFo3	42.2	83.88	79.05
FOv1	42.41	85.96	81.36
FOv2	42.71	83.49	79.01
FOv3	42.15	85.67	80.99
FHe1	42.91	87.75	83.12
FHe2	41.98	87.83	83.15
FHe3	43.53	87.91	82.93
MAn1	43.36	88	83.44
MAn2	43.25	88.88	83.6
MAn3	43.3	88.14	82.43
MGl1	42.62	85.18	80.76
MGl2	42.41	81.65	76.86
MGl3	42.72	82.33	77.53
