# Supplementary material for: Genomic identification and evolutionary analysis of chemosensory receptor gene families in two Phthorimaea pest species: insights into chemical ecology and host adaptation
Source: BMC Genomics. 2024 May 18;25:493. doi: 10.1186/s12864-024-10428-6 (PMC11102633; doi:10.1186/s12864-024-10428-6)
Supplement: Supplementary file 5 — Additional file 5: Table S5 Table. Chemosensory gene expression data. [file 12864_2024_10428_MOESM5_ESM.xlsx]

## Sheet: PopeOR
Gene_ID	L1_1_TPM	L1_2_TPM	L1_3_TPM	L2H_1_TPM	L2H_2_TPM	L2H_3_TPM	L3H_1_TPM	L3H_2_TPM	L3H_3_TPM	L4H_1_TPM	L4H_2_TPM	L4H_3_TPM	LL4H_1_TPM	LL4H_2_TPM	LL4H_3_TPM	FAn1_TPM	FAn2_TPM	FAn3_TPM	FFo1_TPM	FFo2_TPM	FFo3_TPM	FOv1_TPM	FOv2_TPM	FOv3_TPM	FHe1_TPM	FHe2_TPM	FHe3_TPM	MAn1_TPM	MAn2_TPM	MAn3_TPM	MGl1_TPM	MGl2_TPM	MGl3_TPM
PopeOR01	0	0	0	0	0	0	0	0	0	0	0	0	0	0	0	22.15	19.92	15.93	0	0	0	0.28	0	0	0	0	0	13.55	15.55	20.6	0	0	0
PopeOR02	0	0.11	0	0.12	0.33	0.53	0.11	0	0.21	0.25	0	0	0	0	0.1	11.12	12.92	11.18	0	0	0	0	0	0	0	0	0	6.16	5.54	5.81	0	0	0
PopeOR03	0.16	0	0	0.32	0.29	0.19	0	0.12	0	0	0	0	0	0	0	0	0	0	0	0	0	0	0	0	0	0	0	0	0	0	0	0	0
PopeOR04	0	0.12	0	0.27	0	0	0	0	0	0	0	0	0	0	0	21.34	18.83	20.84	0	0	0	0.15	0	0	0	0	0	9.74	15.18	16.66	0	0	0
PopeOR05	0	0	0	0	0	0	0	0.15	0	0	0	0	0	0	0	16.09	14.46	11.85	0	0	0	0.45	0	0	0	0	0	8.89	7.21	7.76	0	0	0
PopeOR06	0.29	0.33	0.11	0.13	0.46	0.34	0.22	0	0.22	0.18	0	0	0	0	0	9.37	10.25	8.02	0	0	0	0.29	0.83	0.93	0	0.23	0.18	6.75	5.22	7.48	0	0	0
PopeOR07	0.19	0.11	0.11	1.05	0.47	0.11	0.22	0.28	0.34	0	0	0	0	0.1	0	0	0.3	0	0	0.19	0	0	0	0.16	0.23	0.23	0	0.15	0.15	0.16	0	0	0
PopeOR08	0.2	0	0	0.26	0.24	0.68	0.11	0.28	0	0	0	0	0	0	0.1	5.75	5.74	5.27	0	0.38	0	0.43	0.7	0.63	0	0.23	0	4.12	3.98	4.75	0	0.18	0
PopeOR09	0.57	0.11	0.31	0	0.46	0.44	0.54	0	0.22	0.17	0.08	0	0.2	0.1	0.1	0.79	0.29	0.16	0.16	0	0	0.28	0.14	0	0.67	1.13	1.05	0.74	0.43	1.22	0	0	0.17
PopeOR10	0	0	0	0	0	0	0	0	0	0	0	0	0	0	0	0	0.28	0	0	0	0	0	0	0	0	0	0	29.93	25.94	25.69	0	0	0
PopeOR11	0	0	0	0	0	0	0	0	0	0	0	0	0	0	0	0.14	0	0	0	0	0	0	0	0.13	0	0	0	5.37	7.17	6.65	0	0	0
PopeOR12	0	0	0	0	0	0.11	0	0	0	0	0	0	0	0	0	0	0	0	0	0	0	0	0	0	0	0	0	2.6	4.05	5.55	0	0	0
PopeOR13	0	0	0	0	0	0	0	0	0	0	0	0	0	0	0	5.79	7.48	6.47	0	0	0	0.14	0	0	0	0	0	0	0	0	0	0	0
PopeOR14	0	0.11	0.1	0.51	0.23	0.11	0	0	0	0	0	0	0.1	0	0	1.11	0.44	1.15	0	0	0.19	0	0	0	0	0	0.18	0.74	0.14	0.46	0	0	0
PopeOR15	0	0.33	0	0	0.12	0	0	0	0	0	0	0	0.1	0	0.1	6.58	9.44	4.48	0	0	0	0	0	0	0	0	0.18	2.38	2.16	3.87	0	0	0
PopeOR16	0	0	0	0	0	0	0	0	0	0	0	0	0	0	0	8.49	9.66	5.11	0	0.18	0	0.27	0	0	0	0	0	2.01	3.47	2.98	0	0	0
PopeOR17	0	0	0	0.53	0.6	0.12	0.11	0.14	0.12	0.18	0	0.09	0	0.3	0.21	20.64	25.85	19.63	0	0	0	0.15	0	0	0.24	0	0	18.54	20.6	18.47	0	0.18	0
PopeOR18	0	0	0	0	0	0	0	0	0	0	0	0	0	0	0	3.75	5.25	0.17	0	0	0	0	0	0	0	0	0.18	653.51	624.59	671.41	0.55	0	0
PopeOR19	0	0	0	0	0	0	0	0	0	0	0	0	0	0	0	0	0	0	0	0	0	0	0	0	0	0	0	5.64	5.18	6.32	0	0	0
PopeOR20	0	0	0	0	0	0	0	0	0	0	0	0	0	0	0	0.17	0.48	0	0	0	0	0	0	0	0	0	0	7.24	7.31	9.71	0	0	0
PopeOR21	0	0	0	0	0	0	0	0	0	0	0	0	0	0	0	2.28	2.69	1.18	0	0	0	0	0	0	0	0	0.18	0.75	1.75	1.73	0	0	0
PopeOR22	0	0	0	0	0	0	0	0	0	0	0	0	0	0	0	1.7	2.28	2.88	0	0	0	0.14	0	0	0	0	0	1.15	0.7	1.5	0	0	0
PopeOR23	0.13	0	0	0	0	0	0	0	0	0	0.12	0	0.14	0	0	0.23	0.21	0	0	0	0	0	0	0	0	0.32	0	0.21	0	0.22	0	0	0
PopeOR24	0	0.12	0.11	0.27	0.37	0.24	0	0.15	0	0	0	0	0	0	0	1.19	0.78	0.35	1.06	0.2	1.25	0.45	0.73	0.33	1.93	2.43	0.57	15.35	9.78	14.64	0	0.18	1.09
PopeOR25	0	0.52	0.2	0.25	0.33	0.64	0.21	0.39	0	0	0	0	0.1	0	0	0.92	1.41	0.63	0.16	0.7	0.74	0.81	0.52	0.58	1.73	3.28	0.68	18.18	15.93	19.2	0.38	0.82	0.65
PopeOR26	0	0.1	0.1	0	0	0	0.1	0.13	0	0.08	0.08	0	0.1	0	0	0	0	0	0	0	0	0	0	0	0	0	0	0	0	0	0	0	0
PopeOR27	0	0	0	0	0.09	0.09	0	0	0	0	0	0	0	0	0	0	0	0	0	0	0	0	0	0	0	0	0	0	0	0	0	0	0
PopeOR28	0.09	0.21	0	0.37	0.66	0.21	0	0.13	0.32	0.08	0.16	0	0.1	0.28	0	21.42	20.12	14.08	0	0	0	0.68	0	0	0	0	0	20.17	15.79	16.69	0	0	0
PopeOR29	0	0	0	0	0	0	0	0	0	0	0	0	0	0	0	0	4.88	0	0	0	0	0	0	0	0	0	0	0	0	4	0	0	0
PopeOR30	0	0	0	0	0	0	0	0	0	0	0	0	0	0	0	0.52	0.25	0	0	0	0	0	0	0	0	0	0	30.79	24.08	26.98	0	0	0
PopeOR31	0	0	0	0	0	0	0	0	0	0	0	0	0	0	0	1.89	2.35	2.09	0	0	0	0.15	0	0	0	0	0	0.62	0.93	0.81	0	0	0
PopeOR32	0.1	0	0.11	0.94	0.72	0.58	0.23	0	0.23	0	0	0.09	0.11	0.1	0.1	0.84	1.23	0.52	0.35	0.19	0	0	0	0.16	0.24	0.24	0.56	2.94	1.5	2.09	0	0	0
PopeOR33	1.63	2.47	1.46	5.93	3.46	7.84	2.34	1.32	2.14	2.7	1.37	2.81	16.74	15.04	15.1	2.75	3.94	1.95	0	1.58	1.67	3.03	1.03	1.97	6.31	8.09	8.56	5.42	3.39	2.15	1.72	1.48	0.73
PopeOR34	0.29	0.22	0.53	1.57	1.52	1.01	0.44	0	0.34	0.53	0.17	0.18	0.31	0	0.1	11.22	11.06	10.26	0.17	0	0	0	0.14	0	0.23	0	0	4.83	3.79	3.3	0	0	0.17
PopeOR35	0.08	0.09	0	0	0	0	0	0	0	0	0	0.08	0.09	0.08	0.26	24.69	23.23	20.3	0.29	0.16	0.17	0.24	0	0	0	0	0	10.32	13.07	11.93	0	0.3	0.15
PopeOR36	0	0	0	0	0	0	0	0	0	0	0	0	0	0	0	1.69	1.04	0.58	0	0	0	0	0	0	0	0	0	0.35	0.67	0.73	0	0	0
PopeOR37	0	0	0	0	0	0	0	0	0	0	0	0	0	0	0	21.36	19.32	17.04	0	0	0	0.3	0	0	0	0	0	0	0	0	0	0	0
PopeOR38	0	0	0	0	0	0	0	0	0	0	0	0	0	0	0	3.26	3.55	3.07	0	0	0	0.13	0	0	0	0	0	3.03	2.13	3.44	0	0	0
PopeOR39	0	0	0	0	0	0	0	0	0	0	0	0	0	0	0	0.29	0.13	0	0	0	0	0	0	0	0	0	0	7.36	6.21	6.96	0	0	0
PopeOR40	0	0	0	0	0	0	0	0	0	0	0	0	0	0	0	0	0	0	0	0.55	0	0	0	0	0	0	0	0	0	0	0	0	0
PopeOR41	0	0	0	0.4	0.6	0.46	0.11	0.29	0.12	0.09	0.09	0	0	0	0	0	0	0.17	0	0	0	0	0	0	0.24	0	0	0	0	0	0	0	0
PopeOR42	0.14	0.16	0	0	0	0	0	0	0	0.25	0.25	0	0	0	0.14	0	0	0	0.24	0	0	0	0	0	0.33	0	0.26	0	0	0.23	0	0	0.25
PopeOR43	0	0	0	0.13	0	0	0	0	0	0	0.08	0	0.1	0	0.1	7.74	5.08	6.37	0	0	0	0	0	0	0	0	0	4.1	4.53	4.12	0	0	0
PopeOR44	0.1	0	0	0	0.12	0.22	0.11	0	0.34	0	0	0	0	0	0	0	0	0	0	0	0	0	0	0	0	0	0	0	0	0.16	0	0	0
PopeOR45	0	0	0	0	0	0	0	0	0	0	0	0	0	0	0	30.95	30.75	25.57	0	0	0	0.15	0	0	0	0	0	2.18	3.77	2.43	0	0	0.18
PopeOR46	0	0.1	0	0.78	0.3	0.29	0.19	0.12	0.1	0	0.07	0.23	0	0	0	23.16	27.73	17.9	0	0	0	0.12	0	0	0	0	0	16.07	13.92	14.96	0	0	0
PopeOR47	0	0	0	0	0	0	0	0	0	0	0	0	0	0	0	6.43	7.05	3.14	0	0	0	0	0	0	0	0	0	1.66	0.32	1.89	0	0	0
PopeOR48	0.1	0	0.11	0.84	0.88	0.48	0.24	0.6	0.6	0.09	0.09	0	0	0.1	0	41.45	46.23	30.25	0	0	0	0.77	0	0	0	0	0	27.63	23.72	21.83	0.15	0	0
PopeOR49	0.18	0	0.1	0.12	0.11	0.1	0.2	0	0	0.08	0	0.41	0.19	0	0	5.8	5.89	6.31	0	0.34	0.36	0	0	0	0.21	0	0	3.87	2.67	2.16	0	0.16	0
PopeOR50	0	0	0	0	0	0	0	0	0	0	0	0	0	0	0	0	0	0	0	0	0	0	0	0	0	0	0	4.1	5.24	5.94	0	0	0
PopeOR51	0	0	0	0	0	0	0	0	0	0	0	0	0	0	0	0	0	0	0	0	0	0	0	0	0	0	0	3.37	3.75	4.27	0	0	0
PopeOR52	0	0	0	0	0	0	0	0	0	0	0	0	0	0	0	0	0	0	0	0	0	0	0	0	0	0	0	0	0.43	0	0	0	0
PopeOR53	0	0	0	0	0	0	0	0	0	0	0	0	0	0	0	0	0	0	0	0	0	0	0	0	0	0	0	0.42	0.27	0.29	0	0	0
PopeOR54	0	0.09	0.09	0.33	0.3	0.19	0	0.23	0	0	0	0	0	0.08	0	0	0	0	0	0	0	0	0	0	0	0	0	0	0	0	0	0	0
PopeOR55	0	0	0	0	0	0	0	0	0	0	0	0	0	0	0	2.86	3.46	4.36	0	0	0	0	0	0	0	0	0	1.68	1.08	2.18	0	0	0
PopeOR56	0	0	0	0	0	0	0	0	0	0	0	0	0	0	0	0.75	0.51	1.74	0	0	0	0	0	0	0	0	0	1.21	1.34	2.34	0	0	0
PopeOR57	0	0	0	0.12	0	0	0	0	0	0	0	0	0	0	0	11.83	7.57	12.08	0	0	0	0	0	0	0	0	0	12.09	8.74	11.71	0	0	0
PopeOR58	0	0	0	0.13	0	0	0	0	0	0	0	0	0	0.1	0	1.34	2.31	1.04	0	0.19	0	0	0	0	0	0.24	0	0.62	1.2	1.29	0	0	0
PopeOR59	0	0	0	0	0	0	0	0	0	0	0	0	0	0	0	0.82	1.75	1.41	0	0	0	0.12	0	0.13	0.19	0.19	0	0.88	0.61	1.05	0	0	0
PopeOR60	0	0	0	0	0	0	0	0	0	0	0	0	0	0	0	0.66	0.46	0.34	0	0	0	0	0	0	0	0	0	0.31	0.3	0.48	0	0	0
PopeOR61	0	0	0	0	0	0	0	0	0	0	0	0	0	0	0	0	0.14	0	0	0	0	0	0	0	0	0	0	3.31	3.62	3.59	0	0	0
PopeOR62	0	0	0	0	0	0	0	0	0	0	0	0	0	0	0	6.7	11.36	0	0	0	0	0	0	0	0	0	0	1501.32	1465.92	1644.98	1.74	0	0
PopeOR63	0.87	0.63	0.36	0.74	0.26	0.89	0.63	0.79	0.77	0.2	0.29	0.1	0.35	0.33	0.23	7.91	8.61	12.55	0.19	0	0.22	0.16	0.31	0.7	0.78	0.79	0	5.46	4.12	8.33	0.62	0.2	0.2
PopeOR64	0.46	0.26	0.25	0.31	0.14	0.67	0.13	0.17	0	0.21	0	0.11	0.37	0.23	0.24	87.42	79.13	90.53	0	0	0	0.17	0	0	0	0	0	22.76	16.95	26.63	0	0	0
PopeOR65	0	0	0	0	0	0	0	0	0.12	0	0	0	0	0	0	6.29	0	3.51	0	0	0	0	0	0	0	0	0	4.41	5.18	0	0	0	0
PopeOR66	0.1	0	0.12	0.14	0.13	0.12	0	0	0.24	0	0.09	0	0	0	0	11.58	10.95	9.07	0	0	0	0.46	0	0.17	0.25	0	0	8.13	7.86	6.59	0	0	0
PopeOR67	0	0	0	0.66	0.71	0.34	0	0	0.34	0	0.09	0.09	0.11	0	0	11.24	10.33	12.48	0	0	0	0.15	0	0	0	0	0	4.3	4.3	8.14	0	0	0
PopeOR68	0	0.1	0.2	0	0.11	0.11	0	0.13	0	0.08	0.16	0	0.29	0.09	0.19	2.74	3.22	2.36	0	0	0	0.13	0.13	0.15	0.22	0.43	0.34	0.28	0.27	1.17	0	0	0
PopeOR69	0	0	0.11	0.13	0.36	0.12	0	0.14	0.12	0.18	0.09	0	0.11	0	0.1	0.17	0	0.35	0.17	0.19	0	0.44	0	0	0.24	0	0.56	0.16	0	0.49	0	0	0.36
PopeOR70	0	0	0	0.12	0.11	0.21	0.11	0	0.11	0.08	0.08	0	0.1	0	0	0.77	1.85	0.16	0	0	0	0	0	0	0	0	0	0.58	0.28	0.3	0	0	0
PopeOR71	0.4	0.34	0.44	0.67	0.96	0.92	0.68	0.29	1.04	1.27	0.71	0.37	0.53	0.7	0.52	1.17	1.84	2.07	3.65	2.5	2.64	1.47	0.86	0.8	1.42	1.91	1.3	0.77	1.5	0.97	1.26	2.88	2.13
PopeOR72	0.08	0.1	0.28	0.57	0.82	0.49	0.1	0	0.3	0	0.15	0	0.55	0.09	0.09	32.88	33.14	26.66	0	0	0	0.63	0	0	0	0	0.16	24.72	20.59	19.67	0	0.15	0
PopeOR73	0	0	0	0	0.1	0	0	0	0	0	0	0	0.09	0.16	0.08	17.74	17.94	17.26	0	0	0	0	0	0.13	0	0	0	11.65	12.72	11.74	0	0	0
PopeOR74	0.29	0	0.11	0.64	0.23	0.44	0	0	0.11	0.09	0	0.09	0	0.19	0.2	12.84	13.57	8.3	0	0	0	0.28	0.27	0.15	0.23	0	0	7	8.49	7.43	0	0	0
PopeOR75	0	0	0	0	0	0	0	0	0	0	0	0	0	0	0	2	1.38	1.21	0	0	0	0	0	0	0	0	0	0.31	0.3	0.32	0	0	0
PopeOR76	0.09	0	0	0.47	0.21	0	0	0	0	0	0	0	0	0.09	0.09	0.89	0.82	0.46	0	0	0	0	0.13	0	0	0	0	0.96	0.93	1.29	0	0	0
PopeOR77	2.16	3.29	3.91	2.52	2.74	3.2	2.81	2.83	2.41	0.72	1.24	0.54	3.48	2.78	3.7	40.51	42.24	40.87	0.69	2.66	2.21	1.31	1.13	2.84	4.91	3.78	2.93	25.47	29.95	27.28	1.94	2.67	3.34
PopeOR78	0	0	0	0	0	0	0	0	0	0	0	0	0	0	0	0	0.43	0	0	0	0	0	0	0	0	0.22	0	17.91	15.21	19.08	0	0	0
PopeOR79	0	0	0	0	0	0	0	0	0	0	0	0	0	0	0	0.12	0.33	0	0	0	0	0	0	0	0	0	0	10.34	8.71	11.12	0	0	0
PopeOR80	0	0	0	0	0	0	0	0	0	0	0	0	0	0	0	0	0.2	0	0	0	0	0	0	0	0	0	0	6.99	6.68	7.58	0	0	0
PopeOR81	0	0	0	0	0	0	0	0	0	0	0	0	0	0	0	0	0	0	0	0	0	0	0	0	0	0	0	6.52	6.17	5.26	0	0	0
PopeOR82	0	0	0	0	0	0	0	0	0	0	0	0	0	0	0	0	0.29	0	0	0	0	0.28	0	0	0	0	0	7.55	8.14	8	0	0	0
PopeOR83	0	0	0.11	0	0.37	0.12	0	0	0	0	0	0	0.11	0	0	20.12	22.56	14.11	0	0	0.21	0.45	0	0	0.24	0	0	9.33	11.77	7.73	0	0	0.18
PopeOR84	0	0	0	0	0	0	0	0.14	0	0	0.09	0	0	0	0	9.66	12.7	13.43	0	0	0	0.15	0	0	0.24	0	0	0	0.3	0.16	0	0	0
PopeOR85	0	0	0	0	0	0	0	0	0	0	0	0	0	0	0	0	0	0	0	0	0	0	0	0	0	0	0	0	0	0	0	0	0
PopeOR86	0	0	0	0	0	0	0.11	0	0	0	0	0	0	0	0	0.16	0	0.16	0	0	0	0	0	0	0.22	0	0	0	0.14	0	0	0	0
PopeOR87	0	0	0	0	0	0	0	0	0	0	0	0	0	0	0	9.44	9.31	8.52	0	0	0	0.12	0	0	0	0	0	6.02	3.4	2.48	0	0	0
PopeOR88	0	0	0	0	0	0	0	0	0	0	0	0	0	0	0.1	83.36	78.66	80.24	0	0	0.19	1.79	0	0.15	0	0	0	25.84	26.39	26.72	0	0	0
PopeOR89	0.11	0	0	0.59	0	0.25	0.12	0	0.13	0.2	0.1	0	0	0.22	0	5.66	6.54	4.53	0.57	0.21	0.22	0.8	0.63	1.22	4.39	5.21	5.66	4.57	4.74	5.1	3.36	0.98	0.58
PopeOR90	0	0	0	0	0	0	0	0	0	0	0	0	0	0	0	20.14	20.68	14.96	0	0	0	0	0	0	0	0	0	3.59	5.1	4.7	0	0	0
PopeOR91	0	0	0	0	0	0	0	0	0	0	0	0	0	0.18	0	1.32	0.95	0	0	0	0	0	0	0	0	0	0	181.51	202.45	196.74	0.13	0	0
PopeOR92	0	0	0	0	0	0	0	0	0	0	0	0	0	0	0	0	0	0	0	0	0	0	0	0	0	0	0	0	0.19	0	0	0	0
PopeORco	3.51	3.03	3.09	9.32	6.86	9.16	2.6	0.5	1.43	3.21	2.29	0.48	1.6	1.16	1.29	486.79	552.39	400.66	0	0	0	2.08	0.63	0.98	0.21	0.21	0	1537.92	1552.77	1656.7	1.35	0.16	0

## Sheet: PopeGR
Gene_ID	length	L1_1_TPM	L1_2_TPM	L1_3_TPM	L2H_1_TPM	L2H_2_TPM	L2H_3_TPM	L3H_1_TPM	L3H_2_TPM	L3H_3_TPM	L4H_1_TPM	L4H_2_TPM	L4H_3_TPM	LL4H_1_TPM	LL4H_2_TPM	LL4H_3_TPM	FAn1_TPM	FAn2_TPM	FAn3_TPM	FFo1_TPM	FFo2_TPM	FFo3_TPM	FOv1_TPM	FOv2_TPM	FOv3_TPM	FHe1_TPM	FHe2_TPM	FHe3_TPM	MAn1_TPM	MAn2_TPM	MAn3_TPM	MGl1_TPM	MGl2_TPM	MGl3_TPM
PopeGR001	1461	0.08	0.18	0	0.1	0	0.09	0	0.11	0.09	0	0	0	0.08	0	0	0.52	0.59	0.4	0	0.15	0.16	0	0	0	0.36	0.18	0.14	0	0.46	0	0	0.14	0.14
PopeGR002	1230	0	0	0	0	0	0.11	0.11	0.14	0	0	0	0	0	0	0	0	0	0	0	0	0	0	0	0	0	0	0	0	0	0	0	0	0
PopeGR003	1065	0	0	0	0.16	0.14	0	0	0	0	0	0	0	0	0	0	0	0	0	0	0	0	0	0	0	0	0	0	0	0	0	0	0	0
PopeGR004	1065	0	0	0	0.64	0.43	0.27	0	0.34	0	0.21	0.1	0	0.12	0	0	0	0	0	0	1.59	2.16	0.52	0.34	1.88	0	0	0	0	0	0	0	0.64	0
PopeGR005	1326	0.09	0	0.1	0	0	0	0	0	0	0	0.08	0	0	0	0	0	0	0	0	0	0	0	0	0	0	0	0	0.14	0	0	0	0	0
PopeGR006	1215	0	0	0	0	0	0	0	0	0	0	0	0	0	0	0	0	0	0	0	0	0	0	0	0	0	0	0	0	0	0	0.14	0	0
PopeGR007	1233	0	0.11	0	0.39	0.23	0	0	0	0	0	0	0	0	0	0	0	0	0.17	0	0	0	0	0	0	0	0	0	0	0	0.16	0	0	0
PopeGR008	1158	0	0	0	0.14	0	0	0	0	0	0	0	0	0.11	0	0.11	0	0	0	0	0	0	0	0	0	0	0	0	0	0	0	0	0	0
PopeGR009	1089	0	0	0	0.15	0.14	0	0	0	0	0	0	0	0	0	0	0	0	0	0	0	0	0	0	0	0	0	0	0	0	0	0	0	0
PopeGR010	1173	0	0.35	0.34	0.55	0.25	0	0.12	0	0	0	0	0	0.11	0	0	0	0	0	0	0.2	0	0	0	0	0	0	0	0.16	0	0.17	0	0	0
PopeGR011	1185	0	0.12	0	0	0.12	0	0	0	0	0	0	0	0	0	0	0	0	0	0	0	0	0	0	0	0	0	0	0	0	0.16	0	0	0
PopeGR012	1149	0	0.12	0.47	0.14	0.13	0.12	0	0	0.12	0	0	0	0	0	0	0	0	0	0	0	0	0	0	0.17	0.25	0	0.2	0	0	0.17	0	0	0.19
PopeGR013	1191	0	0	0	0	0	0.12	0	0	0	0	0	0	0	0	0	0	0	0	0	0	0	0	0	0	0	0	0	0	0	0	0	0	0
PopeGR014	1281	0	0	0.3	0.25	0	0.42	0	0	0	0	0	0	0	0	0	0	0	0	0	0	0	0	0	0	0	0	0	0	0	0	0	0	0
PopeGR015	1092	0.11	0.26	0.25	0	0	0.13	0.13	0.33	0.4	0	0	0	0	0.11	0	0.19	0.7	0.59	2.17	1.54	1.62	0	0.16	0.36	2.96	4.35	2.11	0.53	1.36	0.55	0	0.82	0.4
PopeGR016	1104	0	0	0.12	0.3	0	0	0	0.16	0.13	0	0	0	0	0	0	0.25	0.46	0	0	0	0.3	0	0	0	1.75	2.84	1.21	0	0.5	0.27	0	0.5	0
PopeGR017	1251	0	0	0	0	0.23	0	0.64	0	0.11	0	0	0	0	0	0	0.26	0.2	0.24	0.53	1.13	0.92	0	0	0.15	2.76	1.91	0.61	0.15	0.43	0.62	0	0.39	0.44
PopeGR018	1143	0	0.12	0	0.29	0.13	0	0	0	0	0.1	0	0	0	0	0	0.18	0	0	0.19	0.21	0.44	0.16	0	0	0.25	0.25	0	0	0.16	0.17	0	0	0
PopeGR019	1065	0	0.4	0	0	0	0	0.4	0.34	0.14	0	0.1	0	0	0	0	0.53	0.24	0.41	0.61	0.23	0.64	0	0	0.19	2.62	1.52	0.7	0.55	0.54	0.29	0.16	0.54	0.42
PopeGR020	1191	0	0.58	0.33	0	0	0.12	0	0.29	0	0	0	0	0	0	0	0.9	1.33	0.79	0.66	0.74	1.07	0.6	0.14	0.81	4.21	5.67	3.09	0.16	0.15	1.13	0.14	1.04	0.96
PopeGR021	1116	0	0	0.24	0.15	0	0	0	0.16	0	0	0	0	0	0	0	0.74	0.17	0.76	0	1.49	2.7	0	0	1.06	0.26	0.79	0.2	0.17	0.33	0.89	0	1	0.78
PopeGR022	1092	8.1	4.56	5	2.76	0.96	3.16	5.31	5.37	3.3	2.67	2.73	1.66	3.38	2.04	2.22	12.16	8.56	10.43	10.67	17.13	18.79	6.54	7.66	12.33	20.67	17.94	10.54	9.35	11.58	14.67	3.98	8.84	11.33
PopeGR023	1068	2.46	1.7	1.36	0.63	0	0.14	1.07	0.59	0.82	0.9	1	1.09	0.85	0.33	0.92	2.37	2.92	1.58	1.41	2.18	2.96	2.18	1.28	1.04	2.88	2.81	2.18	2.93	3.42	4.98	0.2	2.04	3.35
PopeGR024	1092	2.11	1.48	1.18	1.23	0.14	0.26	0.91	0.57	1.06	0.87	0.85	0.7	0.98	0.47	0.63	2.11	2.41	2.79	1	1.4	3.63	0.57	2.67	2.66	5.07	5.71	2.11	2.46	2.47	3.61	1.72	1.72	3.23
PopeGR025	1224	0.29	0.56	0.75	0.39	0.12	0.34	0.22	0.42	0.23	0.18	0.43	0.18	0.31	0.2	0.51	0	0.9	0.67	0.51	1.5	1.58	0.86	0.42	0.31	0.92	1.16	0.54	0.15	0.29	0.63	0.41	0.53	0.35
PopeGR026	924	0	0	0	0	0	0.17	0	0	0	0	0	0	0	0	0	0	0	0	0	0	0	0	0	0	0	0	0	0	0	0	0	0	0
PopeGR027	981	0	0	0	0	0	0	0	0	0	0	0	0	0	0	0	1.78	1.02	0.69	0	0	0	0	0	0	0	0	0	0	0	0	0	0	0
PopeGR028	1194	0	0	0	0	0	0	0	0	0	0	0	0	0	0	0	0	0	0	0	0	0	0	0	0	0	0	0	0	0	0	0	0	0
PopeGR029	852	0	0	0	0	0	0	0	0	0	0	0	0	0	0	0	0	0	0	0	0	0	0	0	0	0	0	0	0	0	0	0	0	0
PopeGR030	723	0	0	0.24	0	0	0	0	0	0	0	0	0	0	0	0	0	0	0	0	0	0.45	0	0	0	0	0	0	0	0	0	0	0	0
PopeGR031	954	0	0	0	0	0	0	0	0	0	0	0	0	0	0	0	0	0	0	0	0	0	0	0	0	0	0	0	0	0	0	0	0	0
PopeGR032	1116	0	0	0	0	0	0	0	0	0	0	0	0	0	0	0	0	0	0	0	0	0	0	0	0	0	0	0	0	0	0	0	0	0
PopeGR033	1083	0	0	0	0	0	0	0.13	0	0.13	0	0	0	0	0	0	0.19	0	0	0	0.22	1.88	0	0	0.55	0.27	0.83	0	0	0	0	0	0	0.41
PopeGR034	966	0	0	0	0	0.16	0	0	0	0	0	0	0	0	0	0	0	0	0.23	0	0.26	0	0	0.2	0.22	0	0	0	0	0	0	0	0.25	0
PopeGR035	1212	0	0	0	0.13	0	0.11	0	0	0	0	0	0	0	0	0	0	0	0	0	0	0	0	0	0	0	0	0	0	0	0	0	0	0
PopeGR036	1128	0	0	0	0	0.13	0	0	0	0	0	0	0	0	0	0	0	0	0	0	0	0	0	0	0	0	0	0	0	0	0	0	0	0
PopeGR037	1209	0	0	0	0	0	0	0	0	0	0	0	0	0	0	0	0	0	0	0	0	0	0	0	0	0	0	0	0	0	0	0	0	0
PopeGR038	1029	0	0	0	0	0	0	0	0	0	0	0	0	0	0	0	0	0	0	0	0	0	0	0	0	0	0	0	0	0	0	0	0	0
PopeGR039	1029	0	0	0	0	0	0.14	0.14	0	0	0	0	0	0	0	0	0	0	0	0	0	0	0	0	0	0	0	0	0	0	0	0	0	0
PopeGR040	720	0	0	0	0	0	0	0	0	0	0	0	0	0	0	0	0	0	0	0	0	0	0	0	0	0	0	0	0	0	0	0	0	0
PopeGR041	1251	0.38	0	0.1	0.51	0.11	0.11	0	0.13	0.11	0.09	0	0	0	0	0	0.47	0.15	0	0	0	0.19	0	0.13	0	0	0	0	0.15	0	0.15	0	0	0
PopeGR042	1728	0.19	0.29	0	0	0	0.14	0	0	0.07	0	0	0	0	0.06	0	2.4	1.83	1.84	0.54	0.36	1.39	15.62	1.16	1.6	9.47	9.09	10.64	0.87	1.13	0.51	9.82	1.46	0.66
PopeGR043	1071	0	0	0	0	0	0	0.13	0	0	0	0	0	0	0	0	0	0	0	0	0	0	0	0	0	0	0	0	0	0	0	0	0	0
PopeGR044	1059	0	0	0	0	0	0	0	0	0	0	0	0	0	0	0	0	0.18	0	0	0	0	0	0	0	0	0	0	0	0	0	0	0	0.21
PopeGR045	1143	0.11	0.12	0	0.14	0	0	0	0	0	0	0	0	0	0	0	0	0	0	0	0.2	0	0	0	0	0	0	0	0	0	0	0	0.19	0.19
PopeGR046	1062	0.12	0.14	0	0.16	0	0	0	0.17	0.14	0	0	0	0	0	0.12	0	0	0	0	0.24	0.24	0	0	0	0	0	0	0	0	0	0	0	0
PopeGR047	1143	0	0.12	0	0	0	0	0.12	0	0	0	0	0	0	0	0	0	0	0	0	0	0	0	0	0	0	0	0	0	0	0	0	0	0
PopeGR048	1201	0.2	0.23	0	0.13	0	0	0	0	0	0	0	0	0	0	0	0	0	0	0	0	0	0	0	0	0	0	0	0	0	0	0	0	0
PopeGR049	1206	0	0.11	0.11	0	0.6	0.23	0.11	0	0	0	0	0	0	0	0	0	0	0	0	0	0	0	0	0	0.47	0	0.18	0	0	0	0	0	0
PopeGR050	1437	0.08	0.09	0.26	0.32	0.19	0.36	0	0.34	0.37	0	0.07	0.07	0	0.08	0.08	0.13	0	0	0	0	0	0.23	0.11	0.13	0	0.19	0	0	0.12	0.13	0	0	0
PopeGR051	1062	0	0	0	0	0.14	0	0	0	0	0.11	0	0	0	0	0	0.4	0.18	0	0	0	0	0.17	0	0.19	0	0	0	0.18	0.35	0.19	0	0.43	0
PopeGR052	1062	0	0	0	0.16	0.14	0.14	0	0.17	0	0	0	0	0	0	0	0	0	0.2	0	0	0.24	0	0	0	0.28	0	0	0	0	0.19	0	0	0
PopeGR053	684	0	0	0.27	0	0	0	0	0	0	0	0	0	0	0	0	0	0	0	0	0	0	0	0	0	0	0	0	0	0	0	0	0	0
PopeGR054	690	0	0	0	0	0	0	0	0	0	0	0	0	0	0	0	0	0	0	0	0	0	0	0	0	0	0	0	0	0	0	0	0	0
PopeGR055	939	0	0	0	0	0	0	0	0	0	0	0	0	0.15	0	0	0	0	0	0	0	0	0	0	0	0	0	0	0	0	0	0	0	0
PopeGR056	1110	0	0	0	0	0	0	0	0	0	0	0	0	0	0	0	0.19	0	0	0	0	0	0	0	0	0.26	0	0	0	0	0	0	0	0
PopeGR057	1041	0	0	0.13	0	0	0	0	0	0	0	0	0	0	0	0	0	0	0	0	0	0	0	0	0	0	0	0.23	0	0	0	0	0	0
PopeGR058	1047	0	0.14	0	0.16	0.15	0.14	0.14	0	0	0	0	0	0.13	0	0.12	0	0	0	0	0	0	0	0	0	0	0	0.22	0	0	0	0	0	0
PopeGR059	1062	0	0	0	0	0	0	0	0	0	0	0	0	0	0.12	0	0	0	0	0	0	0	0.35	0.17	0	0.28	0	0.22	0	0	0.19	0	0	0.21
PopeGR060	1101	0	0	0	0	0	0	0	0	0	0	0	0	0	0	0	0	0	0	0	0	0	0	0	0	0	0	0	0	0	0	0	0	0
PopeGR061	909	0	0	0	0	0	0	0	0	0	0	0	0	0	0	0	0	0	0	0	0.29	0.61	0	0	0	0.35	0	0	0	0	0.24	0	0	0.27
PopeGR062	1143	0	0.12	0	0	0.13	0	0	0	0	0	0	0	0	0.11	0	0	0	0	0	0	0	0	0	0	0	0	0.2	0	0	0	0	0	0
PopeGR063	708	0	0	0	0	0	0	0	0	0	0	0	0	0	0	0	0	0	0	0	0	0	0	0	0	0	0	0	0	0	0	0	0	0
PopeGR064	747	0	0	0	0.28	0	0	0	0	0	0	0	0	0	0	0	0	0	0	0	0	0	0	0	0	0.48	0	0	0	0	0	0	0	0
PopeGR065	708	0	0.26	0	0	0	0	0	0	0	0	0	0	0	0	0	0	0	0	0	0	0	0	0	0	0	0	0	0	0	0	0	0	0
PopeGR066	1077	0	0.13	0	0	0	0	0	0	0	0	0	0	0	0	0	0	0	0	0	0	0	0	0	0	0	0	0	0	0	0	0	0	0
PopeGR067	1074	0	0	0.13	0.47	0.42	0.4	0.27	0.67	0.27	0.1	0	0	0	0	0	0.19	0	0.2	0	0.67	0.95	0.52	0.33	0.74	0.28	0.84	0.43	0.72	0.7	0.38	0.33	0.21	0.21
PopeGR068	951	0	0	0	0	0	0	0	0	0	0	0	0	0	0	0	0	0	0	0	0	0	0	0	0	0	0	0	0	0	0	0	0	0
PopeGR069	1038	0	0	0	0	0	0	0	0	0	0	0	0	0	0	0	0	0	0	0	0.71	0.5	0	0	0	0	0	0	0	0	0	0	0	0
PopeGR070	1065	0	0	0	0	0	0	0	0	0	0	0	0	0	0	0	0.2	0	0	0	0.46	0.48	0	0	0	0	0	0	0	0	0.19	0	0.21	0
PopeGR071	1140	0	0	0	0	0	0.12	0	0	0	0	0	0	0	0	0.11	0	0	0	0	0	0.44	0	0	0.17	0	0	0	0	0	0.35	0	0	0
PopeGR072	1098	0.11	0	0.25	0.61	0.41	0.26	0	0.32	0.26	0	0.1	0	0.6	0.11	0.12	0.57	0	0.59	0.39	0	0	0	0.65	0	2.4	1.35	0.63	0.18	0.34	0.18	0	0	0.2
PopeGR073	1110	0.22	0	0	0.45	0	0.26	0.25	0.16	0.13	0.1	0	0	0.24	0.22	0	0	0	0	0	0	0	0	0	0	0.53	0.53	0.41	0.34	0	0.18	0	0	0
PopeGR074	1104	0	0	0	0	0	0	0	0	0	0	0	0	0	0	0	0	0	0	0	0	0	0	0	0	1.32	1.07	0	0	0	0	0	0	0
PopeGR075	1101	0	0	0	0.15	0	0.13	0	0	0	0	0	0	0	0	0	0	0	0	0	0	0	0	0.16	0	0	0	0	0	0	0	0	0	0
PopeGR076	1107	0	0	0	0	0	0	0	0	0	0	0	0	0	0	0	0	0	0	0.19	0	0	0	0	0	0.26	0	0.41	0	0	0	0	0	0
PopeGR077	1221	0	0	0	0	0	0	0	0	0	0	0	0	0	0	0	0	0	0	0	0	0	0	0	0	0	0	0	0	0	0	0	0	0
PopeGR078	1254	0	0	0	0	0	0	0	0	0	0	0	0	0	0	0	0	0	0	0	0	0	0	0	0	0	0	0	0	0	0	0.13	0	0
PopeGR079	1113	0	0	0	0.15	0	0	0.13	0.16	0	0	0.3	0.3	0	0	0	0.19	0	0	0	0	0	0	0	0	0	0	0	0.17	0	0	0	0	0
PopeGR080	1080	0.23	0	0	0	0	0.13	0	0	0.13	0	0	0	0	0	0	0	0	0	0	0	0	0	0	0	0	0.55	0.21	0	0	0	0	0	0
PopeGR081	1107	0	0.26	0	0.6	0.13	0.39	0	0	0.26	0	0	0	0	0	0	0	0	0	0	0	0	0	0	0	0	0	0	0	0.17	0	0	0	0
PopeGR082	1116	0	0	0	0.45	0	0	0.13	0	0	0	0	0.1	0	0	0	0	0	0	0	0	0	0	0	0	0	0	0.2	0	0	0	0	0	0
PopeGR083	1122	0	0	0	0	0	0	0	0	0	0	0	0	0	0	0	0	0	0	0	0	0	0	0	0	0	0	0	0	0	0	0	0	0
PopeGR084	996	0.13	0	0	0	0	0.15	0	0	0	0	0	0	0	0	0	0	0	0	0	0	0	0	0	0	0	0	0	0	0	0	0	0	0
PopeGR085	981	0	0.15	0.15	0	0	0.15	0	0.38	0	0	0	0	0	0	0	0	0	0	0	0	0	0	0	0	0	0	0	0	0	0	0	0	0
PopeGR086	1116	0	0	0	0	0	0	0	0	0	0	0	0	0	0	0	0.37	0	0	0	0	0	0	0	0	0	0	0	0.17	0.17	0	0	0	0
PopeGR087	1110	0	0	0.12	0.15	0.13	0.26	0	0	0	0.1	0	0	0	0	0	0	0	0	0	0	0	0	0	0	0	0	0	0	0.17	0	0	0	0
PopeGR088	906	0	0	0	0.2	0.18	0	0	0	0	0	0	0	0	0	0	0	0	0	0	0	0	0	0	0	0	0	0	0	0	0	0	0	0
PopeGR089	879	0.15	0.18	0	0.21	0.19	0	0	0.23	0	0	0	0	0	0	0.16	0	0	0	0	0	0	0	0	0	0.37	0	0	0	0	0	0	0	0
PopeGR090	1131	0	0	0	0	0	0	0	0	0	0.1	0	0	0	0	0	0	0	0	0	0	0	0	0	0	0.26	0	0	0	0	0	0	0	0
PopeGR091	873	0	0	0	0.21	0.38	0	0	0	0	0	0	0	0	0	0	0	0	0	0	0	0	0	0	0	0	0.38	0.29	0	0	0	0	0	0
PopeGR092	810	0	0	0	0	0	0	0	0	0	0	0	0	0	0	0	0	0	0	0	0	0	0	0	0	0	0	0	0	0	0	0	0	0
PopeGR093	966	0.13	0	0	0	0.66	0.16	0.31	0	0.16	0	0	0	0.14	0	0	0	0	0	0	0.26	0	0	0	0	0	0.97	0	0	0	0	0	0	0
PopeGR094	972	0	0	0	0	0	0	0	0	0.16	0	0	0.12	0	0	0	0	0	0	0	0	0	0	0	0	0	0	0.25	0	0	0	0	0	0.24
PopeGR095	888	0	0	0	0	0	0	0.18	0	0	0.14	0	0	0	0	0	0	0	0	0	0	0	0	0	0	0	0	0	0	0	0	0	0	0
PopeGR096	1137	0	0	0	0	0	0	0	0	0	0	0	0	0.11	0	0	0	0	0	0	0	0	0	0	0	0	0	0.2	0	0	0	0	0	0
PopeGR097	1074	0	0	0	0	0	0	0	0	0	0	0	0	0	0	0	0	0	0	0	0	0	0	0	0	0	0	0	0	0	0	0	0	0
PopeGR098	1044	0	0	0	0	0	0	0	0	0	0	0	0	0	0	0	0	0	0	0	0	1.24	0	0	0	0	0	0	0	0	0	0	0	0.43
PopeGR099	1059	0	0	0	0	0.29	0	0	0	0	0	0	0	0	0	0	0	0	0	0	0	0	0	0	0	0	0	0	0	0	0	0	0	0
PopeGR100	1161	0	0	0	0	0	0	0	0	0	0	0	0	0	0	0	0	0	0	0	0	0.64	0	0	0	0	0	0	0	0	0	0	0.19	0
PopeGR101	1038	0.24	0	0	0	0	0	0	0	0	0.11	0	0.11	0	0	0	23.75	21.77	23.89	0.85	3.31	3	0.54	0.35	0.39	3.76	3.51	0.68	12.89	10.61	13.79	1.03	2.88	2.61
PopeGR102	1287	0.09	0.1	0	0	0	0.42	0.1	0.13	0.42	0	0.08	0	0	0	0	9.27	9.09	10.38	0.32	2.45	2.59	0	0.78	0.15	0.43	1.74	0.84	1.27	1.64	2.94	0.38	1.31	0.81
PopeGR103	1188	0	0	0	0.14	0	0	0.23	0	0.12	0	0	0	0	0	0	1.02	0.93	0.53	0	0	0.21	0	0.58	0	0	0.48	0.38	0.94	1.82	1.31	0	0	0
PopeGR104	1320	0.18	0	0.39	0	0	0.2	0.1	0	0.31	0.24	0	0.16	0.09	0.27	0	0.15	0.41	0.15	0.15	0.51	0	0.13	0.25	0.14	0.21	0	0.16	0.14	0.4	0.28	0	0.63	0
PopeGR105	1296	0	0	0.1	0	0	0	0	0.13	0.1	0.08	0	0	0	0.09	0.19	0.6	0.42	0.31	0	0.17	0	0.13	0.39	0.29	0	0	0	0	0.14	0.29	0	0	0
PopeGR106	1068	0.35	0	0.26	0	0.14	0.27	0.27	0	0.41	0.53	0.1	0	0	0	0	7.27	6.49	7.51	0	0	0	0.52	1.01	0.38	0	0	0	16.93	17.57	25.91	0.16	0	0.21
PopeGR107	1386	0.08	0.09	0.09	0.22	0.2	0.1	0.19	0	0.38	0.08	0.07	0	0	0	0	0	0.13	0.29	0	0	0	0	0	0	0	0	0	0	0	0	0	0	0
PopeGR108	1239	0.1	0	0.1	0	0.23	0.33	0.11	0.27	0.22	0.09	0.17	0	0	0	0	0.8	0.29	0.5	0.17	0	0	0	0.14	0.46	0.45	0.46	0.53	0.3	0.57	0.62	0.67	0.17	0
PopeGR109	1056	0	0	0	0.16	0	0.14	0	0	0	0	0	0	0	0	0	0	0	0	0	0	0	0	0	0	0	0	0	0	0	0	0	0	0
PopeGR110	1122	0	0	0	0	0	0	0	0	0	0	0	0	0	0	0	0	0	0	0	0	0.22	0	0	0	0	0	0	0	0.16	0	0	0.2	0
PopeGR111	1068	0	0	0	0	0	0.14	0	0	0	0	0	0	0	0	0	11.79	10.27	11.37	0	1.81	1.68	0	0	0	0	0	0	3.28	2.64	2.65	0	0.85	1.04
PopeGR112	966	0	0	0	0	0	0	0	0	0	0	0	0	0	0	0	0	0.21	0.23	0	0	0	0.2	0	0	0	0	0	0	0	0	0	0	0
PopeGR113	1095	0	0	0	0.15	0	0	0	0	0	0	0	0	0	0	0	0.38	0.17	0.39	0	0	0	0	0	0	0	0	0	0	0	0	0	0	0
PopeGR114	1038	0	0	0	0	0	0	0.14	0	0	0	0	0	0	0	0	0.61	0	0.42	0	0	0	0	0	0	0	0	0	0	0	0	0	0	0
PopeGR115	1167	0	0	0	0.28	0.25	0	0	0	0	0	0	0	0	0	0	10.07	8.61	10.77	0	0.4	1.69	0	0	0.17	0	0	0	9.98	7.78	6.19	0	0.37	0.74
PopeGR116	1095	0	0.13	0	0	0.14	0.26	0	0	0	0	0	0	0	0	0	10.24	8.53	11.56	0	0.87	0.23	0.33	0.16	0.54	0	0	0	7.21	5.26	5.84	0	0.41	0.4
PopeGR117	1062	0	0.14	0	0	0	0	0	0	0	0	0	0	0	0	0	0	0	0	0	0	0	0	0	0	0	0	0	0	0	0	0	0	0
PopeGR118	1098	0	0	0	0.3	0.14	0.26	0	0	0	0	0	0	0	0	0	0	0	0	0	0	0	0	0	0	0	0.27	0.21	0.18	0	0	0	0	0
PopeGR119	990	0	0	0	0	0	0	0	0	0	0	0	0	0	0	0	0	0	0	0	0	0	0	0	0	0	0	0	0	0	0	0	0	0
PopeGR120	984	0.13	0	0	0.89	0.48	0.31	0	0	0	0	0	0	0	0	0	0	0.2	0	0	0	0	0	0	0	0	0	0	0	0	0	0	0	0
PopeGR121	1068	0	0	0.13	0.63	0.28	0	0	0	0	0	0.1	0	0	0	0	0	0	0.2	0	0	0	0	0	0	0.28	0	0	0.18	0.18	0	0	0	0
PopeGR122	1122	0	0.25	0	0	0.13	0	0.12	0	0.13	0	0.1	0.1	0	0	0	0	0	0	0	0	0	0	0	0	0	0	0	0.34	0	0.18	0	0.2	0
PopeGR123	1170	0	0	0	0.14	0.37	0	0	0	0	0	0	0	0	0	0	0	0	0.18	0	0	0	0	0	0	0.24	0.25	0	0	0	0	0	0	0
PopeGR124	1179	0	0	0	0	0.12	0	0	0	0	0	0.09	0	0.11	0	0	0	0	0.18	0	0	0	0	0	0	0.24	0.24	0	0	0	0	0	0	0
PopeGR125	1017	0	0	0	0	0	0	0	0	0	0	0	0	0	0	0	0	0	0	0	0	0	0	0	0	0	0	0	0	0	0	0	0	0
PopeGR126	1542	0.07	0.08	0.08	0.1	0	0	0	0.1	0.08	0.07	0	0	0	0	0	0	0.11	0	0	0	0	0	0	0	0	0	0.13	0.22	0.22	0.23	0.1	0	0
PopeGR127	1533	0.29	0.25	0.32	0.1	0.09	0.5	0.16	0.41	0.42	0.07	0.2	0.13	0.31	0.3	0.23	7.52	6.81	6.28	0.13	0.28	0.44	0	0	0	0.51	0.86	1.21	2.48	2.07	2.58	0	0.26	0.13
PopeGR128	1296	0	0	0	0	0	0	0	0	0.1	0	0	0	0	0	0	0	0	0	0	0	0	0	0	0	0	0	0	0	0	0	0	0	0
PopeGR129	1008	0	0	0	0.34	0.15	0	0.15	0	0	0.23	0	0	0	0	0	0	0	0	0	0.25	0.26	0	0	0.2	0	0	0	0	0	0	0	0.23	0
PopeGR130	1065	0	0	0	0.32	0.28	0	0.27	0	0.14	0	0	0	0	0.12	0	0.39	0.36	0	0	1.14	0.72	0	0	0.56	0.28	0	0	0.18	0	0.19	0	0.64	0.21
PopeGR131	1416	0	0	0	0	0	0	0	0	0	0	0	0	0	0	0	0	0	0	0	0	0.16	0	0	0	0	0	0	0	0	0	0	0	0
PopeGR132	1368	0.08	0	0	0	0.1	0.19	0	0.12	0.1	0	0	0	0	0	0	0	0	0	0	0.32	0.85	0	0	0	0	0	0	0	0	0	0	0.15	0
PopeGR133	1362	0	0.1	0	0	0	0	0	0	0	0	0	0.08	0	0	0	0	0	0	0	0	0	0	0	0	0	0	0	0.13	0	0	0	0	0
PopeGR134	1035	0	0	0	0	0.15	0	0	0.18	0	0	0	0	0	0	0	0	0	0.21	0	0	0	0	0	0	0	0	0	0	0	0	0	0	0
PopeGR135	1068	0.12	0	0.13	0	0	0	0	0	0	0	0	0	0	0	0	0	0	0	0	0	0	0	0	0	0	0	0	0	0	0	0	0	0
PopeGR136	1467	0	0	0.08	0	0	0	0.09	0.11	0	0	0	0	0	0	0	0	0	0	0	0	0	0	0	0	0	0	0	0	0	0	0	0	0
PopeGR137	1122	0	0	0	0	0	0	0.37	0	0	0	0	0	0	0	0	0.18	0	0.38	0	0	0	0	0.16	0	0	0	0	0.51	0	0.35	0	0	0
PopeGR138	1119	0	0	0	0.15	0	0	0	0	0	0	0	0	0	0	0	0	0	0	0	0	0.22	0	0	0	0	0	0	0.17	0	0.18	0	0	0
PopeGR139	1164	0	0	0	0	0	0.48	0	0.15	0.24	0	0	0	0.11	0	0.11	0	0	0	0	0.2	0	0	0.15	0.17	0	0	0	0.16	0	0.17	0	0	0
PopeGR140	1047	0	0	0	0	0	0	0	0	0	0	0	0	0	0	0	0	0	0	0	0	0	0	0	0.19	0.29	0	0	0	0	0	0	0.22	0
PopeGR141	990	0	0	0	0	0	0	0	0	0	0	0	0	0	0	0	0	0.2	0	0	0.51	1.07	0	0.19	0	0	0	0	0	0	0	0	0	0.47
PopeGR142	1107	0	0	0	0	0.13	0	0	0	0	0	0	0	0	0	0	0	0	0	0	0.22	0.23	0	0	0	0	0	0	0	0	0	0	0	0
PopeGR143	1173	0	0	0	0	0	0	0	0	0	0	0	0	0	0	0	0	0	0	0	0	0	0	0	0	0	0	0	0	0	0	0	0	0
PopeGR144	1173	0	0	0	0	0	0	0	0	0	0	0	0	0	0	0	0.17	0	0	0	0	0.21	0	0	0	0	0.25	0	0	0	0	0	0	0
PopeGR145	1122	0	0	0	0	0	0	0	0	0	0	0	0	0.12	0	0	0.18	0.17	0	0	0	0	0	0	0	0	0	0	0	0	0.35	0	0	0
PopeGR146	1119	0	0	0	0	0	0	0	0	0	0	0	0.1	0	0	0	0.18	0.17	0.19	0	0	0	0	0.16	0	0.52	0	0	0	0	0	0	0.2	0
PopeGR147	1143	0	0	0	0.86	0.13	0.12	0.12	0	0	0	0	0.1	0.11	0.21	0.22	0.18	0.16	0	0	0	0	0	0	0.17	0	0.51	0	0.33	0	0.34	0	0	0
PopeGR148	1149	0.11	0	0.23	1.57	0.38	0.12	0.12	0.15	0.37	0	0	0	0.11	0.11	0.22	0.35	0.33	0.37	0	0.41	0.43	0.47	0.3	0.17	2.01	0	0.2	0.33	0.32	0.51	0	0	0.19
PopeGR149	1137	0	0.49	0.35	0.43	0.13	0.12	0.37	0.31	0.12	0.1	0	0	0.23	0	0	0.18	0.66	1.12	0	0	0.22	0.48	0.31	0.17	0.76	1.54	1.2	0	0.16	0.17	0.3	0	0
PopeGR150	1152	0	0	0	0	0	0	0.12	0.45	0	0	0	0	0.11	0	0	0	0.32	0.18	0	0.2	0.22	0	0	0	0.25	0	0.39	0	0	0	0	0.19	0
PopeGR151	1224	0.19	0.22	0	0	0.23	0	0	0.14	0	0	0	0.09	0.1	0.1	0.3	0	0	0	0	0.56	1.19	0	0	0	1.72	1.62	0.36	0.15	0.15	0	0	0	0
PopeGR152	1116	0.11	0	0	0.15	0	0	0	0	0.13	0	0	0	0	0	0	0.18	0	0.19	0	0.21	0.45	0	0	0	1.97	2.11	0.41	0.17	0	0	0.15	0	0
PopeGR153	1116	0	0	0	0	0	0	0	0	0.13	0	0	0	0	0	0	0.37	0	0	0	0.21	0	0	0	0	0.26	0	0.2	0	0	0	0	0	0
PopeGR154	1044	0	0	0.13	0	0.29	0.28	0	0	0	0	0	0.11	0	0	0	0	0.19	0	0	0.23	0	0	0	0	0	0.87	0	0	0	0	0	0.22	0
PopeGR155	1149	0	0	0	0	0	0	0	0	0	0	0	0	0	0.21	0	0	0	0	0	0	0	0	0	0	0	0.25	0	0	0	0	0	0	0
PopeGR156	933	0.84	0.16	0.47	2.9	2.08	0.99	2.94	2.67	2.66	1.65	1.38	0.9	0.75	0.85	0.43	7.19	5.7	7.42	0.25	0.55	1.17	0.63	5.56	5.49	0.68	1.03	0.53	4.43	3.84	3.45	0.4	0.78	1.28
PopeGR157	1188	0	0	0	0.41	0.24	0.12	0	0.14	0	0	0	0	0.11	0	0	9.65	7.78	13.31	0.53	0.98	3.5	0.15	0.14	1.13	1.2	0.73	0.19	7.23	5.31	6.04	0.43	0.91	1.62
PopeGR158	1092	0	0	0	0	0	0	0	0	0	0	0	0	0	0	0	0	0	0	0	0	0	0	0	0	0.54	0.27	0	0	0	0	0	0	0
PopeGR159	1089	0.11	0	0	0	0	0.13	0	0	0.13	0	0	0	0	0	0	0	0	0	0	0	0	0	0	0	0.81	0.27	0	0	0	0	0	0	0
PopeGR160	1083	0	0	0	0	0	0	0	0	0	0	0	0	0	0	0	0	0	0	0	0	0	0	0	0	0.82	0.55	0	0	0	0	0	0	0
PopeGR161	1548	1.65	1.81	1.65	5.08	5.92	2.74	6.19	6.75	7.22	2.77	4.46	1.39	1.94	1.02	0.68	4.91	3.86	4.96	0.12	0	0.44	1.06	1.12	1.37	17.8	14.35	6.9	4.9	3.99	2.09	1.91	0.39	0.13
PopeGR162	1170	0	0.24	0	0.69	0.62	0.48	2.82	1.04	1.32	0	0	0	0	0	0	1.9	3.34	2.32	0	0	0	0.31	0	0	3.91	3.95	0.96	2.89	1.86	2.83	0.14	0	0
PopeGR163	705	0.43	0.51	0.25	1.24	2.22	1.31	4.67	3.6	2.65	0.58	0.19	0.2	0.23	0.21	0.44	0.38	1.04	1.17	0	0	0	0	0.33	0.72	5.36	3.81	5.91	0.7	0.67	0	0.32	0	0
PopeGR164	705	0	0.26	0	0.62	0.28	0.78	0.78	0.98	1.33	0	0	0	0	0	0	0	0	0	0	0.45	0	0	0.33	0	1.61	0.54	0	0	0	0	0.32	0	0
PopeGR165	1260	0	0	0	0.25	0.22	0	0.43	0.13	0.11	0	0	0	0	0	0	0	0	0	0	0	0	0	0	0	0.66	1.56	0.17	0	0.14	0	0	0.17	0
PopeGR166	1092	0	0.13	0	0.15	0	0	0.13	0	0	0	0	0	0	0	0	0	0	0	0	0.22	0	0	0	0.18	0	0	0	0	0	0	0	0.21	0.2
PopeGR167	1074	0	0	0	0	0	0	0	0	0	0	0	0	0	0	0	0	0	0	0	0	0.48	0.17	0.33	0	0	0	0	0	0	0	0	0	0
PopeGR168	1020	0	0	0	0	0	0	0	0	0	0	0	0	0	0	0	0	0	0	0	0.24	0	0	0	0	0	0	0	0	0	0	0	0	0
PopeGR169	1056	0	0	0	0	0	0	0	0	0	0	0	0	0	0	0	0	0	0	0	0	0.24	0	0	0	0	0	0	0	0.18	0	0	0.22	0
PopeGR170	1032	0	0	0	0	0	0	0	0	0	0	0	0	0	0	0	0	0	0	0	0	0	0	0	0	0	0	0	0	0	0	0	0	0
PopeGR171	1098	0	0	0	0	0	0	0	0	0	0	0	0	0	0	0	0	0	0	0	0	0	0	0	0	0.27	0	0	0.18	0	0.18	0	0.2	0
PopeGR172	1023	0	0	0	0	0	0	0	0	0	0	0	0	0	0	0	0	0	0	0.43	0.24	0	0	0	0	0	0	0	0	0	0	0	0.23	0
PopeGR173	1335	0.17	0.3	0.19	0.12	0.1	0	0.2	0	0.1	0	0.08	0	0.09	0	0.27	62.29	69.44	67.14	0.3	8.99	6.69	1.15	0.99	1.25	2.25	1.24	1.6	32.02	29.15	20.85	0.49	4.36	3.07
PopeGR174	1362	0.17	0	0.37	0.11	0.2	0.29	0.1	0.12	0.2	0	0	0	0.09	0	0.09	5.93	4.67	4.53	0.15	2.27	2.74	0.37	0.72	0.54	1.8	1.61	1.41	2.23	2.28	2.32	0.24	1.67	1.05
PopeGR175	1743	0.06	0.28	0.34	0.17	0.3	0.07	0.07	0.26	0.21	0.06	0.11	0	0.07	0.44	0.07	29.35	29.55	36.93	0.11	1.9	3.13	0	0.18	0.3	0.44	0.74	0.23	14.04	12.77	13.62	0.26	1.44	1.53
PopeGR176	921	0	0	0.32	0.39	0.53	0.17	0	0	0.34	0	0	0	0	0	0	0.73	0.22	1.01	0	0	0.3	0.21	0	0	0.34	0.35	0	0.23	0.22	0	0	0	0
PopeGR177	1320	0.09	0.2	0.68	0.24	0.11	0	0	0.13	0	0	0.16	0	0.09	0	0.09	0.29	0.41	0.15	0	0	0	0	0	0.28	0.21	0.21	0.33	0.41	0	0.43	0.12	0	0
PopeGR178	1611	0	0	0	0	0.08	0	0.08	0	0	0.06	0.06	0	0	0	0	0	0	0.12	0	0	0	0	0	0	0	0	0	0.11	0	0.11	0	0	0
PopeGR179	1458	0.46	0.18	0.34	0.52	0.19	0.18	0.18	0.22	0.36	0.36	0.56	0.14	0.17	0.24	0	22.09	18.44	24.47	0	2.23	4.87	1.14	0.33	0.74	2.01	2.95	1.86	10.57	13.83	9.62	0.22	0.69	1.51
PopeGR180	1218	0.19	0	0.21	0.53	0.47	0	0	0	0.11	0.09	0	0	0	0	0	16.53	18.2	17.78	0	0.94	2.79	0	0	0.31	0.69	0	0	8.36	9.1	9	0.14	0	0.7
PopeGR181	1134	0.32	0	0.24	0.87	0.13	0.37	0	0.31	0.38	0.1	0.1	0	0	0	0	57.97	44.6	73.73	1.13	6.03	9.02	0.48	1.39	0.34	0.26	0	0.6	19.09	15.69	16.88	0	6.43	8.06
PopeGR182	1386	1.15	1.04	1.63	0.22	0.3	0.19	0.94	0.47	0.38	0.68	0.52	0.08	0	0.08	0.17	0.41	0.13	0.86	0.14	1.43	0.5	0.73	0.71	1.05	4.29	3.54	4.28	0.26	0.37	0	0.58	0.74	0.44
PopeGR183	1347	0.09	0.2	0.09	0	0.21	0.2	0	0.12	0.2	0.16	0	0.08	0	0.09	0	0.14	0.13	0	0	0	0	0.25	0.12	0.14	0.41	0.41	0.79	0.13	0	0.14	0	0.31	0.3
PopeGR184	1128	0	0	0	0	0	0	0	0	0	0	0	0	0	0	0	0.18	0.2	0.87	0	0.3	0.44	0	0	0	0	0	0	0.75	0.33	0.88	0	0	0
PopeGR185	1011	0	0	0	0	0	0	0	0	0	0	0	0	0	0	0	0.21	0.94	0.52	0	0.38	0.26	0	0	0	0	0	0	0.89	0.19	0.82	0	0.23	0
PopeGR186	1011	0	0	0.14	0	0	0	0	0	0	0	0	0	0	0	0	0.43	0.39	0.66	0	0	0.26	0	0	0	0	0	0	0.39	0.57	1.02	0	0	0.23
PopeGR187	1002	0	0	0	0	0.16	0	0	0	0	0	0	0	0	0	0	0	0	0	0	0	0	0	0	0	0	0	0	0	0	0	0	0	0
PopeGR188	1098	0	0	0	0	0	0	0	0	0	0	0	0	0	0	0	0	0	0	0	0	0.23	0	0	0	0	0	0	0.18	0	0	0	0	0
PopeGR189	1098	0.22	0.13	0	0	0.14	0	0	0.16	0	0	0	0	0	0	0	0	0	0	0	0	0.23	0.33	0	0.18	0	0	0	0	0	0	0	0	0
PopeGR190	1101	0	0.26	0.25	0.15	0.27	0.26	0.13	0.16	0.13	0	0	0	0	0	0	0	0	0	0	0	0	0	0	0	0	0	0	0	0	0	0	0	0
PopeGR191	1095	0	0.13	0	0	0	0	0	0	0	0	0	0	0	0	0	0	0	0	0	0	0	0	0	0	0	0	0	0	0	0	0	0	0
PopeGR192	1035	0	0	0	0	0	0	0	0	0	0	0	0	0	0	0	0	0	0	0	0	0	0	0	0	0	0	0	0	0	0	0	0	0
PopeGR193	1074	0	0	0	0	0	0.13	0	0	0	0	0	0	0	0	0	0	0	0	0	0	0	0	0	0	0	0.28	0	0	0.17	0	0	0	0
PopeGR194	1011	0	0	0	0	0	0.15	0	0	0	0	0	0	0	0	0	0	0	0	0	0	0	0	0	0	0	0	0.24	0	0	0	0	0	0
PopeGR195	1080	0	0	0	0	0	0	0	0	0	0	0	0	0	0	0	0	0	0	0	0.22	0	0	0	0	0	0	0	0	0	0	0	0	0
PopeGR196	1071	0	0	0	0	0	0	0	0	0	0	0	0	0	0	0	0	0	0	0	0	0	0	0	0	0	0	0	0	0	0	0	0	0
PopeGR197	1065	0	0	0	0	0	0	0	0	0	0	0	0	0	0	0	0	0	0	0	0	0	0	0	0	0	0	0	0	0	0	0	0	0
PopeGR198	1113	0	0	0	0	0	0	0	0	0	0	0	0	0	0	0	0	0	0	0	0.21	0.45	0	0	0	0	0.26	0	0	0	0	0	0.2	0
PopeGR199	1170	0	0	0	0	0	0	0	0	0	0	0	0	0	0	0	0	0	0	0	0.2	0.42	0	0	0	0	0	0	0	0	0	0	0	0
PopeGR200	1047	0	0.14	0	0	0	0	0	0	0	0	0	0	0	0	0	0	0.19	0.84	0	0	0	0	0	0	0	0	0	0.19	0.18	0	0	0	0
PopeGR201	1236	0	0	0	0	0	0	0	0	0	0	0	0	0	0	0	0	0	0	0	0.18	0	0	0	0	0	0	0	0	0	0	0	0	0
PopeGR202	897	0	0	0	0	0	0	0	0	0	0	0	0	0	0	0	0	0	0	0	0	0	0	0	0	0	0	0	0	0	0	0	0	0
PopeGR203	1296	0	0	0	0	0	0	0	0	0	0	0	0	0	0	0	0	0	0	0	0	0	0.13	0	0.29	0	0	0	0	0	0	0	0	0
PopeGR204	1089	0	0	0.25	0	0.28	0	0	0	0.27	0	0	0	0	0	0	0	0	0	0	0	0	0	0.16	0	0	0.27	0	0	0	0	0	0	0
PopeGR205	1038	0	0	0	0	0	0	0	0	0	0	0	0	0	0	0	0	0	0	0	0	0	0	0	0	0	0	0	0	0	0	0	0	0
PopeGR206	1125	0	0	0	0	0	0	0	0	0	0	0	0	0	0.11	0	0.55	0.5	0	0	0	0	0.64	0	0.17	0.77	1.82	0.4	0	0	0	0.15	0	0

## Sheet: PopeIR
gene_id	length	L1_1_TPM	L1_2_TPM	L1_3_TPM	L2H_1_TPM	L2H_2_TPM	L2H_3_TPM	L3H_1_TPM	L3H_2_TPM	L3H_3_TPM	L4H_1_TPM	L4H_2_TPM	L4H_3_TPM	LL4H_1_TPM	LL4H_2_TPM	LL4H_3_TPM	FAn1_TPM	FAn2_TPM	FAn3_TPM	FFo1_TPM	FFo2_TPM	FFo3_TPM	FOv1_TPM	FOv2_TPM	FOv3_TPM	FHe1_TPM	FHe2_TPM	FHe3_TPM	MAn1_TPM	MAn2_TPM	MAn3_TPM	MGl1_TPM	MGl2_TPM	MGl3_TPM
PopeIR1.1	1839	0	0	0	0	0	0	0	0	0	0	0	0	0	0.06	0.06	0.97	1.16	0.8	0	0	0	0	0	0	0	0	0	0.72	0.17	0.56	0	0	0
PopeIR1.2	1974	0	0	0	0	0	0	0	0	0	0	0	0.1	0	0	0	3.82	3.45	5.53	0	0	0	0.39	0.15	0.09	0	0.25	0.3	3.15	3.05	3.79	0.07	0	0
PopeIR100a	1875	0	0	0	0	0	0.13	0.06	0	0	0	0.05	0.05	0	0.12	0	0.09	0.09	0	0	0	0	0	0	0	0	0	0	0	0	0	0	0	0
PopeIR100c	1848	0	0	0	0	0	0	0	0	0	0	0	0	0.06	0	0	0.1	0.18	0.1	0	0.55	0.58	0.09	0.16	0.09	0	0	0	0	0	0	0	0	0
PopeIR100d	1809	0	0.07	0	0.24	0.28	0.27	0	0.08	0	0	0	0	0	0	0	0	0.09	0.1	0	0	0	0	0	0.09	0.56	0.28	0.22	0	0.09	0.1	0	0	0.1
PopeIR100e	2001	0	0.06	0.06	0.14	0.13	0	0	0	0	0.1	0	0	0	0	0	0	0	0.09	0	0.1	0.21	0	0	0.08	0.12	0.12	0	0	0.16	0.08	0.07	0	0
PopeIR100f	1956	0.16	0	0.24	0.22	0.06	0.06	0	0	0	0.05	0	0	0	0	0	0	0.08	0.19	0	0	0.11	0.08	0	0	0	0	0	0.08	0	0.26	0	0	0
PopeIR100g	1809	0	0	0.06	0	0	0	0	0	0	0	0	0	0	0	0	0	0	0	0	0	0	0	0	0	0	0	0	0	0	0	0	0	0
PopeIR100h	1767	0.06	0.21	0	0.16	0.07	0.07	0	0.17	0	0	0	0	0	0	0.06	0	0	0	0	0	0	0.18	0.17	0.1	0	0	0	0	0	0	0.09	0	0
PopeIR100i	1722	0	0.07	0	0	0	0.15	0	0	0.15	0	0	0	0	0	0	0	0	0	0.22	0.12	0.38	0.35	0.09	0.1	0.15	0.45	0.12	0	0.09	0	0.18	0.23	0.4
PopeIR100j	1785	0	0	0	0.08	0	0	0	0	0	0	0.05	0	0	0	0	0	0	0	0.21	0.69	0.49	0.11	0.09	0	0	0	0	0	0	0	0.08	0.32	0.25
PopeIR100k	1170	0	0	0	0	0	0	0	0	0	0	0	0	0	0	0	0	0	0	0	0	0	0	0	0	0	0	0	0.16	0	0	0	0	0
PopeIR100l	1695	0.06	0.07	0	0.17	0.23	0.22	0.07	0	0	0	0	0	0.07	0.07	0	0	0.1	0.11	0	0.12	0.65	0.28	0.09	0	0.15	0.46	0.12	0	0.19	0.21	0.09	0.46	0.23
PopeIR100m	1821	0.12	0	0	0.08	0	0.07	0	0	0	0	0	0	0	0	0.06	0	0	0	0	0	0	0	0	0	0	0.14	0	0	0	0	0	0	0
PopeIR100n	1851	0	0	0.06	0	0	0	0	0	0	0	0	0	0	0.06	0	0	0	0	0	0	0	0	0	0	0	0	0	0	0	0	0	0	0
PopeIR100o	1890	0	0	0.06	0.07	0	0	0.06	0	0	0.05	0	0	0	0	0	0	0	0.1	0	0	0	0.08	0.08	0	0	0	0	0	0.08	0	0	0	0
PopeIR100p	1845	0.12	0.13	0.06	0.39	0.14	0.27	0.07	0	0.07	0	0	0	0.06	0.12	0	0.1	0	0.1	1.21	1.22	1.17	0.34	0.08	0.28	0.68	0.55	0	0.27	0.35	0.56	0	0.52	0.41
PopeIR100q	1800	0	0	0	0	0.07	0	0	0	0.07	0	0	0	0.06	0	0	0	0	0	0.72	0.23	0.24	0.18	0	0	0	0	0.11	0	0	0	0.08	0.21	0.21
PopeIR100r	1800	0	0	0.07	0	0.14	0.07	0	0	0	0	0	0	0	0	0	0	0	0	0	0	0	0	0	0	0	0	0	0	0	0	0	0	0
PopeIR143.1	1974	0.11	0.25	0.17	0.43	0.51	0.43	0.12	0.15	0.12	0	0	0	0.06	0.05	0.17	0.18	0.25	0.18	0	0	0	0.24	0.23	0.17	0.13	0	0	0.58	0.72	1.12	0	0	0
PopeIR143.2	1821	0	0	0	0	0.07	0	0	0	0	0	0	0	0	0	0	0	0	0	0	0	0	0.26	0.5	0.56	0	0	0	0	0	0	0	0	0
PopeIR143.3	1821	0.06	0.54	0.51	3.21	2.67	1.7	0.33	0.5	0.27	0	0	0	0	0	0	0	0	0	0	0	0.48	0	0.33	0.84	0	0	0	0	0	0	0	0.11	0.1
PopeIR2	1173	0.1	0	0	0.42	0.25	0.12	0.12	0.15	0.12	0.09	0	0	0	0	0	0	0	0	0	0	0	0	0	0	0	0	0	0	0	0	0	0	0
PopeIR21a	2604	1.09	1.2	1.39	4.52	3.91	2.5	1.14	0.99	1.38	0.25	0.18	0.04	0.04	0.08	0	52.16	50.56	46.95	0.07	0.22	0.31	0.34	0.05	0	0	0.09	0	48.38	42.32	35.79	0.05	0.21	0.2
PopeIR25a	2634	2.82	2.59	2.46	9.23	5.81	7.99	5.66	3.25	5.06	4.46	3.73	3.93	7.59	6.59	8.2	68.2	71.25	56.49	1.06	6.9	6.77	4.68	6.33	6.21	13.97	14.23	13.51	37.44	35.04	30.45	13.85	4.63	5.18
PopeIR31a.1	1893	0	0	0	0	0	0	0	0	0	0	0	0	0	0	0	7.94	9.97	7.93	0	0	0	0	0	0	0	0	0	5.47	5.36	4.88	0.08	0	0
PopeIR31a.2	1815	0	0	0	0	0.07	0.07	0	0	0	0	0	0	0	0.06	0.06	35.91	38.99	30.28	0	0	0	0.26	0	0	0	0.14	0	22.99	21.87	19.66	0	0	0
PopeIR40a	2130	0.1	0	0.11	0.19	0	0.06	0.06	0.28	0.17	0.05	0.04	0.09	0.27	0.15	0.36	3.57	4.8	3.87	0	0	0.1	0	0	0	0	0	0.18	2.12	1.69	1.73	0	0	0
PopeIR41a.1	1833	0.06	0.13	0.13	0.08	0.14	0	0.2	0	0.13	0	0	0.16	0.19	0	0.25	6.8	5.74	2.62	0	0	0	0.09	0	0	0.55	0	0.11	4.7	6.67	5.37	0	0	0
PopeIR60a	1986	0	0	0	0	0	0	0	0	0	0	0	0	0	0	0	16.24	15.57	15.19	0	1.41	0.96	0.16	0	0.08	0	0	0	11.42	9.01	9.08	0.22	0.95	0.84
PopeIR64a	2835	1.49	2.38	2.03	3.82	2.97	4.18	1.59	2.19	2.31	0.99	1.51	1.38	2.86	3.2	4.04	11.52	12.71	12.37	2.62	3.54	3.54	3.27	2.39	3.19	5.14	4.34	4.92	10.03	10.59	9.04	2.07	2.94	3.47
PopeIR68a	2217	0.05	0.11	0.15	0.68	0.33	0.16	0.05	0	0.11	0	0.04	0	0.05	0.05	0.05	7.13	7.74	8.12	0	0	0.28	0.41	0.07	0.45	0	0.11	0.09	5.56	5.12	4.59	0.39	0	0
PopeIR75d.1	3045	5.79	7.45	7.48	1.46	1.46	1.69	1.77	2.85	2.02	2.99	3.07	2.28	2.77	2.79	4.65	27.75	28.86	29.41	11.43	9.86	7.4	9.33	11.25	11.72	11.65	13.94	14.63	12.41	14.5	15.04	5.34	10.23	9.14
PopeIR75d.2	3192	0.05	0.18	0.11	0.08	0	0	0.1	0	0	0.11	0.04	0	0.05	0	0	2.09	2.34	1.95	0.1	0.24	0.11	0.23	0.08	0.1	0.14	0.14	0.41	0.79	1.14	0.87	0.28	0.1	0.27
PopeIR75p.1	2106	0.4	0.4	0.43	0.79	0.47	0.17	0.28	0.21	0.4	0.09	0.09	0	0.27	0.25	0.11	8.32	7.76	7.43	0.17	0.57	0.7	0.36	0.28	0.16	0.82	1.53	1.64	1.15	2.16	2.32	0.35	0.53	0.35
PopeIR75p.2	1818	0	0	0	0.08	0	0	0	0	0	0	0	0	0	0	0	14.82	10.69	11.19	0	0	0.12	0	0	0	0	0	0	5.48	6.02	6.18	0	0	0
PopeIR75p.3	1803	0.18	0	0	0	0	0.14	0.13	0	0	0	0	0	0	0	0	5.16	5.03	4.93	0.1	0	0	0.35	0	0	0	0.28	0.22	1.66	3.85	2.69	0	0	0.11
PopeIR75q.1	1920	0.22	0.19	0.24	0.29	0.46	0.19	0.12	0.08	0.13	0.1	0	0.05	0.06	0.06	0.06	5.05	5.52	4.29	0	2.42	2.56	0.16	0.39	0	0.39	0.26	0.2	3.76	3.4	4.01	0	0.79	0.78
PopeIR75q.2	1800	0	0	0	0	0	0	0	0	0	0.06	0	0.06	0	0	0.06	24.64	24.11	19.35	0.21	0.23	0.12	0.26	0.08	0.76	0.42	0	0.11	12.48	13.72	13.39	2.84	0.43	0
PopeIR75q.3	2001	0.11	0.06	0.11	0.07	0.25	0	0.06	0.07	0	0.05	0	0	0	0.05	0	8.4	7.76	6.35	0	0	0	0.85	0.15	0.25	0	0	0	8.06	9.4	7.89	0	0.19	0
PopeIR76b	1950	1.31	1.24	1.42	3.89	3.29	3.32	1.35	0.85	1.06	0.7	0.49	0.65	1.71	1.94	1.79	77.41	91.71	68.53	0	2.27	2.52	3.2	1.23	0.95	3.71	4.5	4.5	48.97	45.95	39.55	0.53	1.55	1.15
PopeIR7d.1	1791	0.06	0	0	0	0	0	0	0	0	0.06	0	0	0	0	0	0	0.09	0	0	0.23	0.61	0	0	0	0.57	0.14	0	0	0	0	0	0.11	0.21
PopeIR7d.2a	1773	0.18	0.07	0	0.24	0.36	0	0	0.17	0	0	0.11	0	0	0	0	9.51	9.24	9.44	0.21	1.28	1.72	0.18	0.26	0.19	0	0.43	0.22	5.46	6.48	4.61	0.08	0.33	1.61
PopeIR7d.2b	1758	0	0	0	0.08	0.22	0	0	0	0.07	0	0	0	0	0	0	0	0	0	0	0	0	0	0	0	0	0	0	0	0.18	0.1	0	0	0
PopeIR7d.3	1965	7.56	7.45	8.79	14	12.28	7.88	4.07	3.66	4.4	1.34	1.56	1.35	4.91	4.57	3.6	16.9	14.61	16.31	3.26	7.98	13.11	22.73	24.75	32.93	18.25	17.85	9.5	13.48	11.22	9.36	13.9	5.08	6.25
PopeIR7d.4	1854	0	0	0	0	0	0	0	0	0	0	0	0	0	0.06	0	0.1	0.18	0	0	0	0	0	0	0	0.14	0.41	0.21	0.09	0	0.09	0	0	0
PopeIR85a	1986	0	0.12	0.12	0.21	0.19	0.25	0.06	0.08	0.18	0	0	0	0	0	0	0.09	0	0.09	0	0	0	0	0	0	0.75	1.51	0.49	0.16	0.08	0.09	0.07	0	0.09
PopeIR87a	1998	0.05	0	0	0	0	0	0	0	0	0	0	0	0	0	0	20.24	22.34	15.53	0	0.6	1.17	0.31	0.45	0.59	0.12	0	0	16.89	17.97	16.83	0	0.47	0.46
PopeIR8a	2712	0.75	0.64	1.05	2.7	2.68	1.75	1.09	0.58	0.81	0.48	0.57	0.24	1.14	1.11	0.87	159.12	169.6	145.02	0.06	0.14	0.15	2.07	0.21	0.12	0.7	1.14	0.61	92.57	101.94	95.73	0.16	0.33	0.13
PopeIR93a	2622	0.47	0.31	0.59	0.87	0.91	1.07	0.17	0.22	0.18	0.36	0.18	0.36	0.13	0.16	0.12	18.59	22.81	15.57	0.13	0.22	0.08	1.02	0.76	0.61	0.45	0.36	0.57	11.32	10.53	8.69	0.86	0.27	0.41
