# Supplementary material for: Genomic identification and evolutionary analysis of chemosensory receptor gene families in two Phthorimaea pest species: insights into chemical ecology and host adaptation
Source: BMC Genomics. 2024 May 18;25:493. doi: 10.1186/s12864-024-10428-6 (PMC11102633; doi:10.1186/s12864-024-10428-6)
Supplement: Supplementary file 6 — Additional file 6: Table S6. DEGs information between FAn Vs MAn. Set FoldChang > 2, FDR < 0.05 as threads to filter DEGs. [file 12864_2024_10428_MOESM6_ESM.xlsx]

## Sheet: PopeOR DEGs
PopeORs
Gene ID	FAn FPKM	MAn FPKM	log2(Man/FAn)	FDR (FAn-vs-MAn)
PopeOR10	0.52	14.87	4.83775	1.52304e-74	Male Biased
PopeOR11	0.103	5.826	5.82179	7.19563e-11	Male Biased
PopeOR12	0.006	1.656	8.10852	1.98215e-08	Male Biased
PopeOR15	3.836	1.533	-1.32325	2.03128e-05	Female Biased
PopeOR16	4.843	1.68	-1.52744	9.76519e-06	Female Biased
PopeOR18	1.656	354.596	7.74233	1.50161e-13	Male Biased
PopeOR19	0.443	13.786	4.95975	1.11974e-95	Male Biased
PopeOR20	0.446	8.996	4.33417	5.43961e-34	Male Biased
PopeOR25	1.913	11.436	2.57967	1.00306e-29	Male Biased
PopeOR30	1.32	36.076	4.77243	1.23584e-170	Male Biased
PopeOR31	1.313	0.396	-1.72929	0.0155441	Female Biased
PopeOR37	14.03	0.0102116	-10.4241	2.02294e-16	Female Biased
PopeOR39	0.06	5.103	6.41024	6.73632e-12	Male Biased
PopeOR45	18.773	2	-3.23059	6.50819e-54	Female Biased
PopeOR47	2.973	0.73	-2.02595	0.000455711	Female Biased
PopeOR50	0.0136798	2.776	7.66482	1.32142e-07	Male Biased
PopeOR51	0.0136453	2.07	7.24508	1.72573e-06	Male Biased
PopeOR61	0.066	2.69	5.349	1.70979e-07	Male Biased
PopeOR62	3.32	825.71	7.95831	8.96679e-06	Male Biased
PopeOR67	6.49	3.216	-1.01295	0.0424508	Female Biased
PopeOR68	5.756	2.003	-1.5229	1.25028e-05	Female Biased
PopeOR75	1.623	0.716	-1.18063	0.00848041	Female Biased
PopeOR78	0.073	7.743	6.72885	4.13344e-10	Male Biased
PopeOR79	0.08	5.69	6.15228	2.05779e-42	Male Biased
PopeOR80	0.05	6.256	6.96717	1.262e-12	Male Biased
PopeOR81	0.0124105	3.95	8.31415	1.32749e-09	Male Biased
PopeOR82	0.05	4.566	6.51286	7.69461e-08	Male Biased
PopeOR84	30.313	1.036	-4.87084	5.0659e-31	Female Biased
PopeOR87	13.876	5.146	-1.43107	3.5267e-22	Female Biased
PopeOR88	35.256	10.186	-1.79128	1.20297e-26	Female Biased
PopeOR90	13.266	2.81	-2.23909	5.14244e-23	Female Biased
PopeOR91	0.763	249.546	8.35341	4.84082e-08	Male Biased

## Sheet: PopeGR DEGs
PopeGRs
Gene ID	FAn FPKM	MAn FPKM	log2(Man/FAn)	FDR (FAn-vs-MAn)
PopeGR102	8.036	3.216	-1.32121	3.48661e-10	Female Biased
PopeGR111	16.116	3.726	-2.11279	7.62316e-15	Female Biased
PopeGR173	22.553	9.293	-1.2791	6.40939e-07	Female Biased
PopeGR174	3.92	1.433	-1.45182	0.000233861	Female Biased
PopeGR175	28.13	12.876	-1.12743	2.38066e-09	Female Biased
PopeGR177	1.213	3.093	1.35043	1.00853e-24	Male Biased
PopeGR181	32.5	9.56	-1.76536	8.25585e-16	Female Biased
PopeGR127	6.81	3.206	-1.08688	9.30845e-05	Female Biased
PopeGR027	1.013	0.0137051	-6.20778	0.00068151	Female Biased

## Sheet: PopeIR DEGs
PopeIRs
Gene ID	FAn FPKM	MAn FPKM	log2(Man/FAn)	FDR (FAn-vs-MAn)
PopeIR40a	2.283	1.003	-1.18661	0.0205714	Female Biased
PopeIR75d.2	6.476	2.083	-1.63644	6.55526e-08	Female Biased
PopeIR75p.1	4.446	1.04	-2.09592	5.17797e-06	Female Biased
PopeIR75p.2	9.433	4.51	-1.06459	0.000118538	Female Biased
